# Supplementary material for: Poly[μ-aqua-aqua-μ4-naphthalene-1,8-dicarboxyl­ato-barium]: a layer structure
Source: Acta Crystallogr Sect E Struct Rep Online. 2013 Mar 16;69(Pt 4):m219–20. doi: 10.1107/S1600536813006259 (PMC3629495; doi:10.1107/S1600536813006259)
Supplement: Supplementary file 1 [file e-69-0m219-sup1.cif]

##############################################################################
#                                                                            #
# This CIF contains the data in a paper accepted for publication in          #
# Acta Crystallographica Section E. It conforms to the requirements of       #
# Notes for Authors for Acta Crystallographica Section E, and has been       #
# peer reviewed under the auspices of the IUCr Commission on Journals.       #
#                                                                            #
# Full details of the Crystallographic Information File format               #
# are given in the paper "The Crystallographic Information File (CIF):       #
# a New Standard Archive File for Crystallography" by S. R. Hall, F. H.      #
# Allen and I. D. Brown [Acta Cryst. (1991), A47, 655-685].                  #
#                                                                            #
# The current version of the core CIF dictionary is obtainable from          #
# ftp://ftp.iucr.org/pub/cif_core.dic.                                       #
#                                                                            #
# Software is freely available for graphical display of the structure(s)     #
# in this CIF. For information consult the CIF software page                 #
# http://www.iucr.org/resources/cif/software.                                #
#                                                                            #
# This file may be used for bona fide research purposes within the           #
# scientific community so long as proper attribution is given to the journal # 
# article from which it was obtained.                                        #
#                                                                            #
##############################################################################
data_I
_audit_creation_method     SHELXL-97
_chemical_name_systematic
;
Poly[\m-aqua-aqua-\m~4~-naphthalene-1,8-dicarboxylato-barium]
;
_chemical_name_common     ?
_chemical_formula_moiety     'C12 H8 Ba O5'
_chemical_formula_sum     'C12 H8 Ba O5'
_chemical_formula_iupac     '[Ba (C12 H6 O4) (H2 O)2]'
_chemical_formula_weight     369.52
_chemical_melting_point     ?
_symmetry_cell_setting     orthorhombic
_symmetry_space_group_name_H-M     'I b c a'
_symmetry_space_group_name_hall     '-I 2b 2c'
loop_
    _symmetry_equiv_pos_as_xyz
    'x, y, z'
    '-x, -y+1/2, z'
    'x, -y, -z+1/2'
    '-x+1/2, y, -z'
    'x+1/2, y+1/2, z+1/2'
    '-x+1/2, -y+1, z+1/2'
    'x+1/2, -y+1/2, -z+1'
    '-x+1, y+1/2, -z+1/2'
    '-x, -y, -z'
    'x, y-1/2, -z'
    '-x, y, z-1/2'
    'x-1/2, -y, z'
    '-x+1/2, -y+1/2, -z+1/2'
    'x+1/2, y, -z+1/2'
    '-x+1/2, y+1/2, z'
    'x, -y+1/2, z+1/2'
_cell_length_a     8.9643(11)
_cell_length_b     30.539(6)
_cell_length_c     8.9625(12)
_cell_angle_alpha     90.00
_cell_angle_beta     90.00
_cell_angle_gamma     90.00
_cell_volume     2453.6(7)
_cell_formula_units_Z     8
_cell_measurement_reflns_used     2836
_cell_measurement_theta_min     2.67
_cell_measurement_theta_max     27.05
_cell_measurement_temperature     296(2)
_exptl_crystal_description     prism
_exptl_crystal_colour     colourless
_exptl_crystal_size_max     0.20
_exptl_crystal_size_mid     0.05
_exptl_crystal_size_min     0.05
_exptl_crystal_density_diffrn     2.001
_exptl_crystal_density_meas     ?
_exptl_crystal_density_method     'not measured'
_exptl_crystal_F_000     1408
_exptl_absorpt_coefficient_mu     3.246
_exptl_absorpt_correction_type     multi-scan
_exptl_absorpt_process_details     '(SADABS; Sheldrick, 1996)'
_exptl_absorpt_correction_T_min     0.5629
_exptl_absorpt_correction_T_max     0.8545
_exptl_special_details     ?
_diffrn_ambient_temperature     296(2)
_diffrn_radiation_type     MoK\a
_diffrn_radiation_wavelength     0.71073
_diffrn_radiation_source     'fine-focus sealed tube'
_diffrn_radiation_monochromator     graphite
_diffrn_measurement_device_type     'Bruker APEXII CCD area-detector'
_diffrn_measurement_method     '\w scans'
_diffrn_detector_area_resol_mean     83.33
_diffrn_reflns_number     7968
_diffrn_reflns_av_R_equivalents     0.0346
_diffrn_reflns_av_sigmaI/netI     0.0253
_diffrn_reflns_theta_min     1.33
_diffrn_reflns_theta_max     28.39
_diffrn_reflns_theta_full     28.39
_diffrn_measured_fraction_theta_max     0.988
_diffrn_measured_fraction_theta_full     0.988
_diffrn_reflns_limit_h_min     -11
_diffrn_reflns_limit_h_max     5
_diffrn_reflns_limit_k_min     -40
_diffrn_reflns_limit_k_max     38
_diffrn_reflns_limit_l_min     -11
_diffrn_reflns_limit_l_max     10
_diffrn_standards_number     .
_diffrn_standards_interval_count     .
_diffrn_standards_interval_time     .
_diffrn_standards_decay_%     .
_refine_special_details
;
Refinement of <i>F</i>^2^ against ALL reflections. The weighted <i>R</i>-factor
<i>wR</i> and goodness of fit <i>S</i> are based on <i>F</i>^2^, conventional
<i>R</i>-factors <i>R</i> are based on <i>F</i>, with <i>F</i> set to zero for
negative <i>F</i>^2^. The threshold expression of <i>F</i>^2^ >
\s(<i>F</i>^2^) is used only for calculating <i>R</i>-factors(gt) <i>etc</i>.
and is not relevant to the choice of reflections for refinement.
<i>R</i>-factors based on <i>F</i>^2^ are statistically about twice as large
as those based on <i>F</i>, and <i>R</i>- factors based on ALL data will be
even larger.
;
_reflns_number_total     1511
_reflns_number_gt     1344
_reflns_threshold_expression     I>2sigma(I)
_refine_ls_structure_factor_coef     Fsqd
_refine_ls_matrix_type     full
_refine_ls_R_factor_all     0.0238
_refine_ls_R_factor_gt     0.0193
_refine_ls_wR_factor_gt     0.0419
_refine_ls_wR_factor_ref     0.0433
_refine_ls_goodness_of_fit_ref     1.054
_refine_ls_restrained_S_all     1.054
_refine_ls_number_reflns     1511
_refine_ls_number_parameters     85
_refine_ls_number_restraints     0
_refine_ls_hydrogen_treatment     constr
_refine_ls_weighting_scheme     calc
_refine_ls_weighting_details
         'calc w=1/[\s^2^(Fo^2^)+(0.0197P)^2^+0.1976P] where P=(Fo^2^+2Fc^2^)/3'
_atom_sites_solution_hydrogens     geom
_atom_sites_solution_primary     direct
_atom_sites_solution_secondary     difmap
_refine_ls_shift/su_max     0.001
_refine_ls_shift/su_mean     0.000
_refine_diff_density_max     0.536
_refine_diff_density_min     -0.569
_refine_ls_extinction_method     none
_refine_ls_extinction_coef     ?
loop_
    _atom_type_symbol
    _atom_type_description
    _atom_type_scat_dispersion_real
    _atom_type_scat_dispersion_imag
    _atom_type_scat_source
    'C' 'C' 0.0033 0.0016
                         'International Tables Vol C Tables 4.2.6.8 and 6.1.1.4'
    'Ba' 'Ba' -0.3244 2.2819
                         'International Tables Vol C Tables 4.2.6.8 and 6.1.1.4'
    'O' 'O' 0.0106 0.0060
                         'International Tables Vol C Tables 4.2.6.8 and 6.1.1.4'
    'H' 'H' 0.0000 0.0000
                         'International Tables Vol C Tables 4.2.6.8 and 6.1.1.4'
_computing_data_collection     'APEX2 (Bruker, 2008)'
_computing_cell_refinement     'SAINT (Bruker, 2008)'
_computing_data_reduction     'SAINT (Bruker, 2008)'
_computing_structure_solution     'SHELXS97 (Sheldrick, 2008)'
_computing_structure_refinement     'SHELXL97 (Sheldrick, 2008)'
_computing_molecular_graphics     'Mercury (Macrae <i>et al.</i>, 2008)'
_computing_publication_material     'SHELXTL (Sheldrick, 2008)'
loop_
    _atom_site_type_symbol
    _atom_site_label
    _atom_site_fract_x
    _atom_site_fract_y
    _atom_site_fract_z
    _atom_site_U_iso_or_equiv
    _atom_site_adp_type
    _atom_site_calc_flag
    _atom_site_refinement_flags
    _atom_site_occupancy
    _atom_site_symmetry_multiplicity
    _atom_site_disorder_assembly
    _atom_site_disorder_group
    Ba Ba1 0.61452(2) 0.0000 0.2500 0.02892(7) Uani d S 1 2 . .
    O O1 0.4190(2) 0.05878(6) 0.5240(3) 0.0360(5) Uani d . 1 1 . .
    C C1 0.3754(3) 0.07360(9) 0.4035(4) 0.0236(6) Uani d . 1 1 . .
    O O2 0.3671(2) 0.05119(7) 0.2858(2) 0.0341(5) Uani d . 1 1 . .
    C C2 0.3410(3) 0.12190(9) 0.3935(3) 0.0253(6) Uani d . 1 1 . .
    O O3 0.7500 -0.04396(9) 0.0000 0.0418(8) Uani d S 1 2 . .
    H H3 0.7197 -0.0594 -0.0742 0.050 Uiso d R 1 1 . .
    C C3 0.2500 0.14342(12) 0.5000 0.0239(8) Uani d S 1 2 . .
    C C4 0.2500 0.19041(12) 0.5000 0.0324(10) Uani d S 1 2 . .
    C C5 0.3323(4) 0.21277(11) 0.3902(5) 0.0486(10) Uani d . 1 1 . .
    H H5 0.3325 0.2432 0.3899 0.058 Uiso calc R 1 1 . .
    C C6 0.4105(4) 0.19121(11) 0.2860(4) 0.0527(10) Uani d . 1 1 . .
    H H6 0.4610 0.2067 0.2123 0.063 Uiso calc R 1 1 . .
    C C7 0.4163(4) 0.14507(10) 0.2877(3) 0.0386(8) Uani d . 1 1 . .
    H H7 0.4720 0.1303 0.2160 0.046 Uiso calc R 1 1 . .
loop_
    _atom_site_aniso_label
    _atom_site_aniso_U_11
    _atom_site_aniso_U_22
    _atom_site_aniso_U_33
    _atom_site_aniso_U_12
    _atom_site_aniso_U_13
    _atom_site_aniso_U_23
    Ba1 0.01894(11) 0.03182(12) 0.03599(14) 0.000 0.000 0.00999(13)
    O1 0.0321(12) 0.0315(11) 0.0445(13) 0.0027(9) -0.0065(10) 0.0124(10)
    C1 0.0140(12) 0.0213(14) 0.0356(16) -0.0012(10) 0.0042(11) -0.0009(12)
    O2 0.0330(11) 0.0314(11) 0.0380(14) -0.0029(8) 0.0096(8) -0.0132(9)
    C2 0.0279(15) 0.0225(15) 0.0255(15) -0.0033(12) -0.0016(11) -0.0004(12)
    O3 0.0412(19) 0.0472(18) 0.037(2) 0.000 -0.0162(15) 0.000
    C3 0.025(2) 0.0220(19) 0.025(2) 0.000 -0.0046(16) 0.000
    C4 0.034(2) 0.022(2) 0.041(3) 0.000 -0.0010(19) 0.000
    C5 0.061(2) 0.0203(17) 0.065(3) -0.0016(16) 0.0042(19) 0.0087(16)
    C6 0.067(2) 0.0326(18) 0.058(3) -0.0034(16) 0.0213(19) 0.0164(15)
    C7 0.0463(18) 0.0366(17) 0.033(2) -0.0007(14) 0.0128(13) 0.0060(13)
_geom_special_details
;
All e.s.d.'s (except the e.s.d. in the dihedral angle between two l.s. planes)
are estimated using the full covariance matrix. The cell e.s.d.'s are taken
into account individually in the estimation of e.s.d.'s in distances, angles
and torsion angles; correlations between e.s.d.'s in cell parameters are only
used when they are defined by crystal symmetry. An approximate (isotropic)
treatment of cell e.s.d.'s is used for estimating e.s.d.'s involving l.s.
planes.
;
loop_
    _geom_bond_atom_site_label_1
    _geom_bond_atom_site_label_2
    _geom_bond_site_symmetry_2
    _geom_bond_distance
    _geom_bond_publ_flag
    Ba1 O1 11_655 2.723(2) ?
    Ba1 O1 9_656 2.723(2) ?
    Ba1 O2 3 2.7324(19) ?
    Ba1 O2 . 2.7324(19) ?
    Ba1 O2 14 2.7703(19) ?
    Ba1 O2 12_655 2.7703(19) ?
    Ba1 O3 6_645 2.8806(14) ?
    Ba1 O3 . 2.8806(14) ?
    O1 C1 . 1.234(4) ?
    O1 Ba1 9_656 2.723(2) ?
    C1 O2 . 1.259(4) ?
    C1 C2 . 1.509(4) ?
    O2 Ba1 14_455 2.7703(19) ?
    C2 C7 . 1.362(4) ?
    C2 C3 . 1.417(3) ?
    O3 Ba1 6_644 2.8806(14) ?
    O3 H3 . 0.8587 ?
    C3 C2 4_556 1.417(3) ?
    C3 C4 . 1.435(5) ?
    C4 C5 4_556 1.407(4) ?
    C4 C5 . 1.407(4) ?
    C5 C6 . 1.341(5) ?
    C5 H5 . 0.9300 ?
    C6 C7 . 1.410(4) ?
    C6 H6 . 0.9300 ?
    C7 H7 . 0.9300 ?
loop_
    _geom_angle_atom_site_label_1
    _geom_angle_atom_site_label_2
    _geom_angle_atom_site_label_3
    _geom_angle_site_symmetry_1
    _geom_angle_site_symmetry_3
    _geom_angle
    _geom_angle_publ_flag
    O1 Ba1 O1 11_655 9_656 167.34(9) ?
    O1 Ba1 O2 11_655 3 101.55(6) ?
    O1 Ba1 O2 9_656 3 67.71(6) ?
    O1 Ba1 O2 11_655 . 67.71(6) ?
    O1 Ba1 O2 9_656 . 101.55(6) ?
    O2 Ba1 O2 3 . 71.48(8) ?
    O1 Ba1 O2 11_655 14 68.40(6) ?
    O1 Ba1 O2 9_656 14 123.25(6) ?
    O2 Ba1 O2 3 14 166.59(9) ?
    O2 Ba1 O2 . 14 110.74(7) ?
    O1 Ba1 O2 11_655 12_655 123.25(6) ?
    O1 Ba1 O2 9_656 12_655 68.40(6) ?
    O2 Ba1 O2 3 12_655 110.74(7) ?
    O2 Ba1 O2 . 12_655 166.59(9) ?
    O2 Ba1 O2 14 12_655 70.35(8) ?
    O1 Ba1 O3 11_655 6_645 108.54(7) ?
    O1 Ba1 O3 9_656 6_645 77.00(7) ?
    O2 Ba1 O3 3 6_645 134.45(5) ?
    O2 Ba1 O3 . 6_645 89.09(5) ?
    O2 Ba1 O3 14 6_645 58.83(5) ?
    O2 Ba1 O3 12_655 6_645 80.11(6) ?
    O1 Ba1 O3 11_655 . 77.00(7) ?
    O1 Ba1 O3 9_656 . 108.54(7) ?
    O2 Ba1 O3 3 . 89.09(5) ?
    O2 Ba1 O3 . . 134.45(5) ?
    O2 Ba1 O3 14 . 80.11(6) ?
    O2 Ba1 O3 12_655 . 58.83(5) ?
    O3 Ba1 O3 6_645 . 130.13(3) ?
    O1 Ba1 C1 11_655 3 93.75(7) ?
    O1 Ba1 C1 9_656 3 78.20(7) ?
    O2 Ba1 C1 3 3 20.22(6) ?
    O2 Ba1 C1 . 3 85.06(6) ?
    O2 Ba1 C1 14 3 147.38(7) ?
    O2 Ba1 C1 12_655 3 100.91(6) ?
    O3 Ba1 C1 6_645 3 152.80(6) ?
    O3 Ba1 C1 . 3 69.07(6) ?
    O1 Ba1 C1 11_655 . 78.20(7) ?
    O1 Ba1 C1 9_656 . 93.75(7) ?
    O2 Ba1 C1 3 . 85.06(6) ?
    O2 Ba1 C1 . . 20.22(6) ?
    O2 Ba1 C1 14 . 100.91(6) ?
    O2 Ba1 C1 12_655 . 147.38(7) ?
    O3 Ba1 C1 6_645 . 69.07(6) ?
    O3 Ba1 C1 . . 152.80(6) ?
    C1 Ba1 C1 3 . 101.74(9) ?
    O1 Ba1 Ba1 11_655 14_455 83.67(4) ?
    O1 Ba1 Ba1 9_656 14_455 83.67(4) ?
    O2 Ba1 Ba1 3 14_455 35.74(4) ?
    O2 Ba1 Ba1 . 14_455 35.74(4) ?
    O2 Ba1 Ba1 14 14_455 144.82(4) ?
    O2 Ba1 Ba1 12_655 14_455 144.82(4) ?
    O3 Ba1 Ba1 6_645 14_455 114.937(13) ?
    O3 Ba1 Ba1 . 14_455 114.937(13) ?
    C1 Ba1 Ba1 3 14_455 50.87(4) ?
    C1 Ba1 Ba1 . 14_455 50.87(4) ?
    O1 Ba1 Ba1 11_655 14 96.33(4) ?
    O1 Ba1 Ba1 9_656 14 96.33(4) ?
    O2 Ba1 Ba1 3 14 144.26(4) ?
    O2 Ba1 Ba1 . 14 144.26(4) ?
    O2 Ba1 Ba1 14 14 35.18(4) ?
    O2 Ba1 Ba1 12_655 14 35.18(4) ?
    O3 Ba1 Ba1 6_645 14 65.063(13) ?
    O3 Ba1 Ba1 . 14 65.063(13) ?
    C1 Ba1 Ba1 3 14 129.13(4) ?
    C1 Ba1 Ba1 . 14 129.13(4) ?
    Ba1 Ba1 Ba1 14_455 14 180.0 ?
    C1 O1 Ba1 . 9_656 149.05(19) ?
    O1 C1 O2 . . 123.5(3) ?
    O1 C1 C2 . . 118.3(3) ?
    O2 C1 C2 . . 118.0(3) ?
    O1 C1 Ba1 . . 84.93(16) ?
    O2 C1 Ba1 . . 48.58(13) ?
    C2 C1 Ba1 . . 138.71(18) ?
    C1 O2 Ba1 . . 111.20(16) ?
    C1 O2 Ba1 . 14_455 116.85(16) ?
    Ba1 O2 Ba1 . 14_455 109.08(7) ?
    C7 C2 C3 . . 120.9(3) ?
    C7 C2 C1 . . 116.6(3) ?
    C3 C2 C1 . . 122.1(3) ?
    Ba1 O3 Ba1 6_644 . 124.44(10) ?
    Ba1 O3 H3 6_644 . 77.7 ?
    Ba1 O3 H3 . . 136.4 ?
    C2 C3 C2 . 4_556 124.8(3) ?
    C2 C3 C4 . . 117.62(17) ?
    C2 C3 C4 4_556 . 117.62(17) ?
    C5 C4 C5 4_556 . 121.9(4) ?
    C5 C4 C3 4_556 . 119.0(2) ?
    C5 C4 C3 . . 119.0(2) ?
    C6 C5 C4 . . 121.6(3) ?
    C6 C5 H5 . . 119.2 ?
    C4 C5 H5 . . 119.2 ?
    C5 C6 C7 . . 120.2(3) ?
    C5 C6 H6 . . 119.9 ?
    C7 C6 H6 . . 119.9 ?
    C2 C7 C6 . . 120.5(3) ?
    C2 C7 H7 . . 119.7 ?
    C6 C7 H7 . . 119.7 ?
loop_
    _geom_hbond_atom_site_label_D
    _geom_hbond_atom_site_label_H
    _geom_hbond_atom_site_label_A
    _geom_hbond_site_symmetry_A
    _geom_hbond_distance_DH
    _geom_hbond_distance_HA
    _geom_hbond_distance_DA
    _geom_hbond_angle_DHA
    O3 H3 O2 9_655 0.86 2.07 2.777(2) 140
_iucr_refine_instructions_details
;
TITL a in Ibca
CELL 0.71073 8.9643 30.5390 8.9625 90.000 90.000 90.000
ZERR 8.0000 0.0011 0.0060 0.0012 0.000 0.000 0.000
LATT 2
SYMM -X, 0.5-Y, Z
SYMM X, -Y, 0.5-Z
SYMM 0.5-X, Y, -Z
SFAC C BA O H
UNIT 96 8 40 64
MERG 2
FMAP 2
GRID
PLAN 20
TEMP 23
SIZE 0.2 0.05 0.05
BOND $H
TWIN 0 0 -1 0 -1 0 -1 0 0
L.S. 20
ACTA
WGHT    0.019700    0.197600
BASF   0.52621
FVAR       0.06317
BA1   2    0.614520    0.000000    0.250000    10.50000    0.01894    0.03182 =
         0.03599    0.00999    0.00000    0.00000
O1    3    0.418964    0.058776    0.523968    11.00000    0.03205    0.03146 =
         0.04448    0.01238   -0.00647    0.00273
C1    1    0.375366    0.073604    0.403483    11.00000    0.01401    0.02129 =
         0.03558   -0.00090    0.00424   -0.00121
O2    3    0.367115    0.051192    0.285810    11.00000    0.03298    0.03144 =
         0.03797   -0.01323    0.00962   -0.00295
C2    1    0.341048    0.121904    0.393547    11.00000    0.02786    0.02246 =
         0.02547   -0.00041   -0.00157   -0.00334
O3    3    0.750000   -0.043959    0.000000    10.50000    0.04120    0.04718 =
         0.03687    0.00000   -0.01622    0.00000
AFIX   3
H3    4    0.719710   -0.059379   -0.074170    11.00000   -1.20000
AFIX   0
C3    1    0.250000    0.143417    0.500000    10.50000    0.02456    0.02198 =
         0.02504    0.00000   -0.00462    0.00000
C4    1    0.250000    0.190408    0.500000    10.50000    0.03440    0.02158 =
         0.04134    0.00000   -0.00103    0.00000
C5    1    0.332308    0.212765    0.390184    11.00000    0.06077    0.02033 =
         0.06472    0.00874    0.00424   -0.00158
AFIX  43
H5    4    0.332487    0.243218    0.389891    11.00000   -1.20000
AFIX   0
C6    1    0.410486    0.191208    0.285953    11.00000    0.06716    0.03259 =
         0.05820    0.01643    0.02127   -0.00342
AFIX  43
H6    4    0.460989    0.206722    0.212322    11.00000   -1.20000
AFIX   0
C7    1    0.416333    0.145071    0.287683    11.00000    0.04634    0.03662 =
         0.03281    0.00603    0.01280   -0.00071
AFIX  43
H7    4    0.472034    0.130334    0.215976    11.00000   -1.20000
HKLF 4  1  0.0000 1.0000 0.0000 1.0000 1.0000 -2.0000 -1.0000 0.0000 0.0000
END
WGHT      0.0197      0.1806
REM Highest difference peak  0.536,  deepest hole -0.569,  1-sigma level  0.087
Q1    1   0.5158  0.0000  0.2500  10.50000  0.05    0.54
Q2    1   0.6009  0.0306  0.2474  11.00000  0.05    0.51
Q3    1   0.7237  0.0000  0.2500  10.50000  0.05    0.39
Q4    1   0.5835 -0.0014  0.1786  11.00000  0.05    0.39
Q5    1   0.6610  0.0303  0.1807  11.00000  0.05    0.39
Q6    1   0.6631  0.0310  0.3170  11.00000  0.05    0.34
Q7    1   0.3553  0.1721  0.2482  11.00000  0.05    0.33
Q8    1   0.3735  0.1322  0.4327  11.00000  0.05    0.32
Q9    1   0.3558  0.0705  0.4800  11.00000  0.05    0.30
Q10   1   0.6707  0.0000  0.1426  11.00000  0.05    0.28
Q11   1   0.2500  0.1755  0.5000  10.50000  0.05    0.27
Q12   1   0.3189  0.0585  0.2628  11.00000  0.05    0.27
Q13   1   0.3458  0.0987  0.4014  11.00000  0.05    0.27
Q14   1   0.8241 -0.0911 -0.2170  11.00000  0.05    0.26
Q15   1   0.6551 -0.0724 -0.0207  11.00000  0.05    0.26
Q16   1   0.6542  0.0991  0.2939  11.00000  0.05    0.25
Q17   1   0.4133  0.0587  0.2800  11.00000  0.05    0.25
Q18   1   0.3629  0.1314  0.0532  11.00000  0.05    0.25
Q19   1   0.3397  0.1393  0.3168  11.00000  0.05    0.25
Q20   1   0.2635  0.1272  0.4279  11.00000  0.05    0.24
;
data_global
_journal_date_recd_electronic     2013-01-28
_journal_date_accepted     2013-03-05
_journal_name_full     'Acta Crystallographica, Section E'
_journal_year     2013
_journal_volume     69
_journal_issue      4
_journal_page_first     m219
_journal_page_last     m220
_journal_paper_category     QM
_journal_paper_doi     10.1107/S1600536813006259
_journal_coeditor_code     SU2556
_publ_contact_author_name     'Dan Zhao'
_publ_contact_author_address
;
Department of Physics and Chemistry, Henan Polytechnic University,
Jiaozuo,
Henan 454000, People's Republic of China
;
_publ_contact_author_email     iamzd@hpu.edu.cn
_publ_contact_author_fax     ?
_publ_contact_author_phone     ?
_publ_section_title
;
Poly[\m-aqua-aqua-\m~4~-naphthalene-1,8-dicarboxylato-barium]: a layer
structure
;
loop_
    _publ_author_name
    _publ_author_footnote
    _publ_author_address
    'Zhao, Dan' .
;
Department of Physics and Chemistry, Henan Polytechnic University, Jiaozuo,
Henan 454000, People's Republic of China
;
    'Li, Fei Fei' .
;
Department of Physics and Chemistry, Henan Polytechnic University, Jiaozuo,
Henan 454000, People's Republic of China
;
    'Liang, Peng' .
;
Department of Physics and Chemistry, Henan Polytechnic University, Jiaozuo,
Henan 454000, People's Republic of China
;
    'Ren, Jun-Ran' .
;
Department of Physics and Chemistry, Henan Polytechnic University, Jiaozuo,
Henan 454000, People's Republic of China
;
    'Qiu, Shen' .
;
Department of Physics and Chemistry, Henan Polytechnic University, Jiaozuo,
Henan 454000, People's Republic of China
;
