# Supplementary material for: Poly[μ-aqua-aqua-μ4-naphthalene-1,8-dicarboxyl­ato-barium]: a layer structure
Source: Acta Crystallogr Sect E Struct Rep Online. 2013 Mar 16;69(Pt 4):m219–20. doi: 10.1107/S1600536813006259 (PMC3629495; doi:10.1107/S1600536813006259)
Supplement: Supplementary file 2 [file e-69-0m219-Isup2.hkl]

# 
# h,k,l, Fc-squared, Fo-squared, sigma(Fo-squared) and status flag 
# 
data_I
_shelx_title 'bca' 
_shelx_refln_list_code          4 
_shelx_F_calc_maximum      506.38 
_exptl_crystal_F_000      1408.00 
_reflns_d_resolution_high  0.7475 
 
loop_ 
 _symmetry_equiv_pos_as_xyz 
 'x, y, z' 
 '-x, -y+1/2, z' 
 'x, -y, -z+1/2' 
 '-x+1/2, y, -z' 
 'x+1/2, y+1/2, z+1/2' 
 '-x+1/2, -y+1, z+1/2' 
 'x+1/2, -y+1/2, -z+1' 
 '-x+1, y+1/2, -z+1/2' 
 '-x, -y, -z' 
 'x, y-1/2, -z' 
 '-x, y, z-1/2' 
 'x-1/2, -y, z' 
 '-x+1/2, -y+1/2, -z+1/2' 
 'x+1/2, y, -z+1/2' 
 '-x+1/2, y+1/2, z' 
 'x, -y+1/2, z+1/2' 
 
_cell_length_a     8.9643 
_cell_length_b    30.5390 
_cell_length_c     8.9625 
_cell_angle_alpha  90.000 
_cell_angle_beta   90.000 
_cell_angle_gamma  90.000 
 
_shelx_F_squared_multiplier     1.000 
 
loop_ 
 _refln_index_h 
 _refln_index_k 
 _refln_index_l 
 _refln_F_squared_calc 
 _refln_F_squared_meas 
 _refln_F_squared_sigma 
 _refln_observed_status 
   2   0   0    61044.31    61555.45    919.52 o 
   4   0   0   196808.67   208338.27   3032.45 o 
   6   0   0    37752.00    36150.24    992.48 o 
   8   0   0    38580.45    39659.00   1167.92 o 
  10   0   0     2056.72     1839.59    285.71 o 
   0   2   0   256425.20   250625.63   5298.23 o 
   2   2   0    47044.93    48115.76    736.52 o 
   4   2   0   135338.44   139575.67   1459.82 o 
   6   2   0    27287.33    26905.45    673.03 o 
   8   2   0    28884.35    28459.91    654.78 o 
  10   2   0     7090.12     7527.07    346.38 o 
   0   4   0   112354.42   116944.41   2406.01 o 
   2   4   0    65644.65    67152.73    716.74 o 
   4   4   0    86610.03    85690.67   1085.94 o 
   6   4   0    21988.84    22101.55    530.21 o 
   8   4   0    21599.27    20300.63    523.57 o 
  10   4   0    10140.55    10476.17    738.09 o 
   0   6   0   104478.33   104949.11   1567.11 o 
   2   6   0   109583.73   111274.05   1046.28 o 
   4   6   0    78816.20    76880.25   1245.06 o 
   6   6   0    22894.89    23594.34    435.26 o 
   8   6   0    19537.99    20296.62    738.09 o 
  10   6   0     7228.82     7397.88    646.61 o 
   0   8   0    10249.48     9735.51    169.95 o 
   2   8   0    78185.49    77842.20    843.24 o 
   4   8   0    31635.21    29140.70    821.22 o 
   6   8   0    25273.03    24861.91    429.68 o 
   8   8   0    15854.48    15690.14    453.67 o 
  10   8   0     7258.49     6948.39    819.55 o 
   0  10   0    27183.47    25336.47    434.95 o 
   2  10   0    65491.25    65434.50    752.43 o 
   4  10   0    33481.79    32326.71    627.21 o 
   6  10   0    26646.08    25897.21    633.84 o 
   8  10   0    15886.24    15439.58    449.25 o 
  10  10   0     8465.56     8430.50    615.29 o 
   0  12   0     9705.46     8327.21    174.19 o 
   2  12   0    51168.55    49559.86    579.58 o 
   4  12   0    45804.19    44840.17    488.83 o 
   6  12   0    24438.52    24103.46    658.38 o 
   8  12   0    14783.69    14631.32    440.32 o 
  10  12   0    10284.87     9808.34    406.48 o 
   0  14   0   167619.13   170559.77   2584.18 o 
   2  14   0    36433.83    36298.37    458.65 o 
   4  14   0    59418.66    60328.94   1089.55 o 
   6  14   0    23815.23    23193.78    374.07 o 
   8  14   0    16159.39    16439.30    383.79 o 
  10  14   0     5111.53     5361.20    242.24 o 
   0  16   0   172493.75   176899.59   3189.21 o 
   2  16   0    29769.79    28883.90   1184.36 o 
   4  16   0    69518.45    68741.22    815.25 o 
   6  16   0    19705.36    18250.86    472.44 o 
   8  16   0    17146.19    17152.24    412.19 o 
  10  16   0     3897.71     4341.03    233.40 o 
   0  18   0    77111.85    72630.01   1217.46 o 
   2  18   0    22200.38    23005.72    424.33 o 
   4  18   0    49069.77    46735.89    610.63 o 
   6  18   0    13104.70    12032.74    446.40 o 
   8  18   0    11630.28    11871.84    294.19 o 
  10  18   0     4906.32     5029.10    377.19 o 
   0  20   0    89722.66    87723.06   1546.36 o 
   2  20   0    32307.81    32504.28    497.76 o 
   4  20   0    56970.76    55909.75   1127.07 o 
   6  20   0    10436.58    10077.77    239.66 o 
   8  20   0    10929.80    11509.99    282.86 o 
  10  20   0     3512.03     4327.55    301.02 o 
   0  22   0    48409.97    48636.41   1290.72 o 
   2  22   0    25577.55    25749.95    568.67 o 
   4  22   0    37712.77    37158.63    944.37 o 
   6  22   0     8638.52     8619.32    241.29 o 
   8  22   0    10719.71    11290.76    332.74 o 
  10  22   0     2808.62     2992.20    263.13 o 
   0  24   0    24933.18    26448.52    854.63 o 
   2  24   0    15823.39    15911.84    298.47 o 
   4  24   0    15292.37    15449.70    352.34 o 
   6  24   0     9877.98     9723.63    535.92 o 
   8  24   0     8507.86     8502.54    292.28 o 
   0  26   0    26848.97    26591.38    879.70 o 
   2  26   0    14454.04    14823.56    410.22 o 
   4  26   0    16281.21    16626.06    428.97 o 
   6  26   0     8103.06     8251.95    527.25 o 
   8  26   0     8359.57     7817.45    450.62 o 
   0  28   0    19938.55    20944.78    764.41 o 
   2  28   0     8547.50     8799.40    224.99 o 
   4  28   0    10810.51    10720.16    303.92 o 
   6  28   0     7142.50     6926.75    295.24 o 
   8  28   0     5979.56     6337.01    269.57 o 
   0  30   0     5897.03     6857.12    431.08 o 
   2  30   0     6988.06     7486.43    346.19 o 
   4  30   0     9167.89     9110.24    543.86 o 
   6  30   0     4608.30     4270.66    418.54 o 
   0  32   0    15295.31    15385.91    674.18 o 
   2  32   0     4952.41     5191.62    221.97 o 
   4  32   0     8922.10     8468.64    533.83 o 
   6  32   0     4259.48     3957.38    411.03 o 
   0  34   0    10595.83    10992.44    583.96 o 
   2  34   0     4755.19     5355.87    433.58 o 
   4  34   0     8171.40     8436.06    543.86 o 
   0  36   0     8779.30     8854.60    536.34 o 
   2  36   0     4706.31     4343.34    413.53 o 
   4  36   0     9444.45     9977.41    611.53 o 
   0  38   0     6585.82     6726.79    478.69 o 
   2  38   0     3620.75     3476.18    395.99 o 
   2   1   1    19681.60    19448.40    164.26 o 
   4   1   1     4623.17     4727.97     68.61 o 
   6   1   1    13465.47    13320.27    212.98 o 
   8   1   1     6319.01     6161.63    194.62 o 
  10   1   1     4325.53     4351.59    219.58 o 
   1   2   1    45147.62    47316.59    374.48 o 
   3   2   1     5283.50     5362.32     80.87 o 
   5   2   1      211.18      177.68     26.49 o 
   7   2   1      339.16      372.15     70.95 o 
   9   2   1     1007.32      909.76    125.89 o 
  11   2   1      132.00      173.25     98.25 o 
   2   3   1   109416.86   112318.27    824.69 o 
   4   3   1     8476.44     8567.88    154.41 o 
   6   3   1    19082.80    19287.60    242.77 o 
   8   3   1     6458.99     6430.16    201.51 o 
  10   3   1     3473.65     3534.46    182.23 o 
   1   4   1     3157.47     3248.18     55.55 o 
   3   4   1    18845.28    20146.61    197.81 o 
   5   4   1     1017.22     1191.97     45.83 o 
   7   4   1      559.24      592.58     79.45 o 
   9   4   1      248.35      234.85     83.55 o 
  11   4   1      125.85      134.89     96.43 o 
   2   5   1    53414.76    54812.59    449.54 o 
   4   5   1     1839.56     1897.07     52.55 o 
   6   5   1    25605.79    25477.01    302.52 o 
   8   5   1     3305.12     3391.20    180.51 o 
  10   5   1     6386.42     6766.48    306.76 o 
   1   6   1      157.24      168.94     18.61 o 
   3   6   1     8233.07     8405.24     95.34 o 
   5   6   1      149.80      144.27     26.83 o 
   7   6   1      264.01      268.40     68.85 o 
   9   6   1      251.07      344.94     90.44 o 
  11   6   1       70.33      -42.39     84.77 o 
   2   7   1    82766.90    83652.39    588.92 o 
   4   7   1     4104.90     4245.57     83.75 o 
   6   7   1    30587.99    30092.16    346.40 o 
   8   7   1     3040.89     3141.16    150.09 o 
  10   7   1     7669.16     7466.16    246.38 o 
   1   8   1     4634.19     4495.13     71.20 o 
   3   8   1      246.96      240.80     19.49 o 
   5   8   1     1661.34     1992.09     73.72 o 
   7   8   1       44.10       38.03     49.77 o 
   9   8   1       93.20      113.34     73.39 o 
  11   8   1       10.04       13.35     92.44 o 
   2   9   1    68769.59    69637.54    578.43 o 
   4   9   1     4501.73     4832.69     73.46 o 
   6   9   1    28905.85    28276.53    336.38 o 
   8   9   1     4204.94     4238.63    169.23 o 
  10   9   1     7105.85     6981.68    243.30 o 
   1  10   1       68.36       59.78     20.90 o 
   3  10   1     1939.76     2058.42     48.97 o 
   5  10   1     2008.40     2221.52     95.13 o 
   7  10   1      998.79     1179.62     75.29 o 
   9  10   1        6.79       35.01     71.52 o 
  11  10   1      131.97       36.06     96.87 o 
   2  11   1    72733.16    72527.91    569.84 o 
   4  11   1     1124.99     1116.02     38.01 o 
   6  11   1    22331.12    22016.18    346.78 o 
   8  11   1     2146.12     2167.42    153.02 o 
  10  11   1     4700.04     4737.53    209.90 o 
   1  12   1     3668.97     3759.56     70.11 o 
   3  12   1     3996.93     4041.58     70.17 o 
   5  12   1      423.80      442.85     48.13 o 
   7  12   1      551.07      702.78     62.00 o 
   9  12   1      340.48      450.73     81.72 o 
  11  12   1       42.62       66.07     80.30 o 
   2  13   1    50167.71    50013.24    447.77 o 
   4  13   1     1891.51     1867.16     52.52 o 
   6  13   1    17979.95    17418.66    246.14 o 
   8  13   1     2510.25     2416.05    109.80 o 
  10  13   1     3714.26     4199.85    200.44 o 
   1  14   1     4003.44     4319.92     80.34 o 
   3  14   1     2977.02     2895.40     64.10 o 
   5  14   1      701.36      733.66     51.07 o 
   7  14   1      411.99      359.52     50.06 o 
   9  14   1      682.47      692.24     89.21 o 
  11  14   1      144.19       86.40     84.00 o 
   2  15   1    17679.03    17013.81    198.86 o 
   4  15   1     1667.53     1801.30     61.61 o 
   6  15   1    12132.10    11822.28    228.42 o 
   8  15   1     2704.22     2908.27    118.50 o 
  10  15   1     3509.91     3702.12    169.66 o 
   1  16   1     3207.64     3512.58     76.88 o 
   3  16   1     2006.80     1993.26     61.96 o 
   5  16   1      309.19      325.93     43.43 o 
   7  16   1      809.98      888.70     69.74 o 
   9  16   1      191.85      214.28     69.44 o 
   2  17   1    26570.90    26303.38    293.66 o 
   4  17   1     3676.44     3555.37     86.70 o 
   6  17   1     9807.89     9612.37    159.01 o 
   8  17   1     4301.66     4351.90    143.26 o 
  10  17   1     2552.15     2801.91    153.84 o 
   1  18   1     1422.43     1585.47     58.19 o 
   3  18   1     1052.42      960.96     51.13 o 
   5  18   1      613.84      727.01     54.71 o 
   7  18   1      412.99      426.16     61.00 o 
   9  18   1       56.93       70.67     67.58 o 
   2  19   1    19502.59    19442.89    310.57 o 
   4  19   1     2880.22     2883.33     89.28 o 
   6  19   1    10045.90     9793.37    164.97 o 
   8  19   1     3108.43     3080.21    152.80 o 
  10  19   1     2643.22     2933.01    160.53 o 
   1  20   1      654.63      643.13     46.87 o 
   3  20   1      699.56      673.30     49.77 o 
   5  20   1     1245.74     1301.76     67.90 o 
   7  20   1      264.69      268.43     67.69 o 
   9  20   1      161.92      220.35     74.37 o 
   2  21   1    13917.65    13828.70    208.56 o 
   4  21   1     1230.56     1275.68     69.81 o 
   6  21   1     8419.49     8106.38    164.24 o 
   8  21   1     1242.71     1333.34     92.07 o 
  10  21   1     2643.83     2611.18    177.17 o 
   1  22   1       30.49       38.71     29.27 o 
   3  22   1     1012.74     1040.19     60.63 o 
   5  22   1     4563.21     4272.10    117.87 o 
   7  22   1      470.16      554.57     67.55 o 
   9  22   1       79.46       30.71     73.87 o 
   2  23   1    15296.34    15731.53    452.32 o 
   4  23   1     4404.77     4260.95    128.37 o 
   6  23   1     8933.00     8758.33    175.79 o 
   8  23   1     2781.93     3222.50    127.50 o 
   1  24   1       86.16       42.31     31.50 o 
   3  24   1       39.45       35.73     38.72 o 
   5  24   1       96.66       24.86     48.24 o 
   7  24   1      142.07      223.10     58.25 o 
   9  24   1      185.95      152.11    106.69 o 
   2  25   1    11990.36    12196.58    229.12 o 
   4  25   1     1037.93     1094.45    112.36 o 
   6  25   1     5705.88     5883.44    148.55 o 
   8  25   1     1604.47     1540.58    132.82 o 
   1  26   1      494.83      566.63     72.11 o 
   3  26   1      248.60      230.61     69.81 o 
   5  26   1      746.35      743.99     84.71 o 
   7  26   1      299.18      185.40     83.97 o 
   9  26   1      153.18      260.71    138.09 o 
   2  27   1     9265.67     9881.97    369.35 o 
   4  27   1      289.34      202.24     73.83 o 
   6  27   1     5836.93     5731.77    222.31 o 
   8  27   1      652.08      730.48    165.32 o 
   1  28   1        0.14      -59.07     59.07 o 
   3  28   1       87.54      258.90     76.19 o 
   5  28   1      168.72      171.10     77.33 o 
   7  28   1        7.71       64.10     69.65 o 
   2  29   1    12448.84    13147.93    238.53 o 
   4  29   1      450.51      524.71     97.31 o 
   6  29   1     5724.51     6227.51    226.23 o 
   8  29   1      839.64      750.82    120.57 o 
   1  30   1      146.60      119.41     62.02 o 
   3  30   1       55.23       98.00     71.46 o 
   5  30   1      623.86      691.46    115.76 o 
   7  30   1       62.16       22.51     80.71 o 
   2  31   1     9545.17    10390.08    382.79 o 
   4  31   1      280.08      293.63     84.55 o 
   6  31   1     4420.14     4484.03    242.73 o 
   1  32   1      523.77      459.22     80.42 o 
   3  32   1      106.32      113.70     73.30 o 
   5  32   1      172.26      134.63     82.52 o 
   7  32   1       77.94      158.28    126.70 o 
   2  33   1     5155.54     5719.50    186.58 o 
   4  33   1      748.32      494.59     99.96 o 
   6  33   1     3450.97     3789.46    355.89 o 
   1  34   1       44.70      -68.31     68.31 o 
   3  34   1       10.04       48.72     86.75 o 
   5  34   1     1035.15     1119.03    195.85 o 
   2  35   1     4714.52     4955.32    202.19 o 
   4  35   1      121.40      311.74    256.89 o 
   1  36   1       49.73       11.93     74.62 o 
   3  36   1      218.35      158.52    103.29 o 
   2  37   1     2475.40     2825.25    301.44 o 
   1  38   1       25.31      -75.91     75.91 o 
   1  40   1      218.89      283.21    208.02 o 
   0   0   2    55039.28    55039.89   1185.46 o 
   2   0   2    33392.70    33324.29    383.71 o 
   4   0   2    75706.50    76140.02    835.40 o 
   6   0   2     1629.94     1661.36     95.67 o 
   8   0   2    10540.24    10323.39    357.97 o 
  10   0   2     4883.46     4917.25    292.62 o 
   1   1   2    20104.74    19884.78    199.43 o 
   3   1   2    47684.29    48239.57    357.10 o 
   5   1   2    29666.30    30092.13    295.66 o 
   7   1   2     7182.52     7266.83    197.98 o 
   9   1   2    11243.14    11140.27    280.68 o 
  11   1   2     3666.41     3516.06    200.29 o 
   0   2   2    42756.85    43242.16    479.15 o 
   2   2   2      288.25      396.41     59.08 o 
   4   2   2    41558.84    41239.17    365.05 o 
   6   2   2      665.12      706.89     50.79 o 
   8   2   2    14912.76    14765.87    365.73 o 
  10   2   2     2230.46     2113.17    151.51 o 
   1   3   2   121293.18   123736.31   1059.36 o 
   3   3   2    44985.94    45206.37    448.21 o 
   5   3   2    33414.63    33499.42    336.29 o 
   7   3   2    16892.12    18146.74    331.66 o 
   9   3   2     6842.96     6945.44    223.02 o 
  11   3   2     1677.23     1850.72    162.15 o 
   0   4   2    59172.35    60245.05    659.25 o 
   2   4   2       66.21       45.36     16.68 o 
   4   4   2    38767.05    38197.45    351.90 o 
   6   4   2     2404.34     2350.85     83.09 o 
   8   4   2    13706.38    13634.81    458.70 o 
  10   4   2     2355.06     2447.19    167.13 o 
   1   5   2    59317.27    61071.66    509.85 o 
   3   5   2    36453.42    36778.78    326.81 o 
   5   5   2    25994.24    26182.08    271.11 o 
   7   5   2    19042.91    19553.41    448.93 o 
   9   5   2     5494.81     5398.90    204.03 o 
  11   5   2     2332.64     2535.14    278.20 o 
   0   6   2    98847.86   101109.50   1100.80 o 
   2   6   2    16802.55    17964.19    157.29 o 
   4   6   2    49513.61    50722.87    415.69 o 
   6   6   2     7982.89     7685.65    146.24 o 
   8   6   2     7655.23     7646.94    219.26 o 
  10   6   2     4402.10     4268.30    199.08 o 
   1   7   2    91915.57    92703.80    697.73 o 
   3   7   2    43170.79    44250.17    420.83 o 
   5   7   2    23570.98    23567.32    253.67 o 
   7   7   2    20026.64    20715.31    406.40 o 
   9   7   2     4166.53     4365.20    186.30 o 
  11   7   2     2705.25     2514.78    175.38 o 
   0   8   2    70467.63    69173.07    670.94 o 
   2   8   2     2900.27     3141.91     58.48 o 
   4   8   2    22701.47    22692.75    216.56 o 
   6   8   2     9522.01     9180.42    165.55 o 
   8   8   2     8264.84     8189.02    227.05 o 
  10   8   2     3388.32     3264.80    229.71 o 
   1   9   2    76374.39    77711.26    640.01 o 
   3   9   2    83903.48    87455.65    638.06 o 
   5   9   2    27110.54    27352.16    287.29 o 
   7   9   2    13272.37    13763.17    246.27 o 
   9   9   2     3647.66     4040.82    210.69 o 
  11   9   2     2601.62     2651.37    182.08 o 
   0  10   2    59115.31    56776.17    590.03 o 
   2  10   2     1586.49     1714.51     40.08 o 
   4  10   2    19149.38    18796.23    181.06 o 
   6  10   2     8354.20     8161.24    147.77 o 
   8  10   2     7942.28     8274.60    227.90 o 
  10  10   2     2897.60     2655.83    170.84 o 
   1  11   2    80719.30    81359.43    533.98 o 
   3  11   2    48202.19    48238.88    354.96 o 
   5  11   2    21612.05    20691.53    325.20 o 
   7  11   2    14441.72    14158.67    228.62 o 
   9  11   2     3915.32     4061.31    160.60 o 
  11  11   2     1536.06     1924.76    148.12 o 
   0  12   2    47078.88    45042.91    687.32 o 
   2  12   2       73.65       75.50     19.42 o 
   4  12   2    15686.55    15847.09    159.96 o 
   6  12   2     4768.54     4636.15    115.37 o 
   8  12   2     7891.33     7817.15    201.59 o 
  10  12   2     2054.20     2116.91    139.48 o 
   1  13   2    55592.52    55631.36    445.21 o 
   3  13   2    43925.14    43122.70    328.20 o 
   5  13   2    20794.80    20495.50    232.28 o 
   7  13   2    10159.60    10178.16    194.25 o 
   9  13   2     5131.60     5478.67    180.76 o 
  11  13   2     1540.21     1696.51    140.94 o 
   0  14   2    33229.90    31994.50    561.43 o 
   2  14   2      717.54      754.39     35.85 o 
   4  14   2    19232.47    16627.59   1451.86 o 
   6  14   2     2665.58     2619.41     93.00 o 
   8  14   2     7014.55     7099.07    193.43 o 
  10  14   2     2249.22     2314.25    145.95 o 
   1  15   2    19609.27    19034.59    189.22 o 
   3  15   2    28010.36    27452.11    249.58 o 
   5  15   2    18517.59    17953.22    289.27 o 
   7  15   2     5087.84     5353.43    133.92 o 
   9  15   2     6093.04     6063.19    193.31 o 
   0  16   2    27140.64    26427.08    770.58 o 
   2  16   2      359.92      443.65     33.69 o 
   4  16   2    21864.46    21736.51    235.08 o 
   6  16   2      967.65     1044.78     68.68 o 
   8  16   2     8252.26     8422.24    193.46 o 
  10  16   2     1884.86     1880.79    139.65 o 
   1  17   2    29435.88    29413.77    426.07 o 
   3  17   2    20852.39    20002.04    226.86 o 
   5  17   2    17453.59    16840.43    249.16 o 
   7  17   2     5143.52     5222.16    134.56 o 
   9  17   2     4724.25     4718.20    175.51 o 
   0  18   2    20110.71    19883.53    612.26 o 
   2  18   2     1003.99     1050.15     54.91 o 
   4  18   2    15306.26    15710.34    210.42 o 
   6  18   2      544.40      489.37     59.33 o 
   8  18   2    10982.30    11082.99    281.19 o 
  10  18   2      828.54      829.75    111.09 o 
   1  19   2    21657.58    21575.06    428.28 o 
   3  19   2    14014.09    13925.06    165.05 o 
   5  19   2    15020.91    14810.14    421.44 o 
   7  19   2     8176.34     8487.95    220.09 o 
   9  19   2     3980.25     4208.52    171.94 o 
   0  20   2    29175.68    28816.95   1005.42 o 
   2  20   2     2338.66     2469.45     81.75 o 
   4  20   2    27072.05    26589.39    373.26 o 
   6  20   2     1118.12     1183.24     76.30 o 
   8  20   2     5828.88     5759.06    167.37 o 
  10  20   2     1707.28     1551.86    150.29 o 
   1  21   2    15456.93    15251.11    231.89 o 
   3  21   2     3313.76     3504.77     97.80 o 
   5  21   2     7917.05     7804.67    167.89 o 
   7  21   2    10809.84    10610.94    200.66 o 
   9  21   2     3157.75     2801.39    222.84 o 
   0  22   2    23035.80    23401.00    442.55 o 
   2  22   2     3223.81     3139.92    106.31 o 
   4  22   2    21062.47    20198.78    644.27 o 
   6  22   2     1644.67     1659.43     97.20 o 
   8  22   2     4088.46     4006.47    164.77 o 
   1  23   2    16972.24    16493.73    252.06 o 
   3  23   2    19126.82    18150.10    700.70 o 
   5  23   2     9507.85     9409.10    524.17 o 
   7  23   2     5767.01     5732.37    184.56 o 
   9  23   2     2283.45     2512.07    198.37 o 
   0  24   2    14263.98    13782.20    393.36 o 
   2  24   2      263.91      273.27     56.09 o 
   4  24   2     8152.66     7958.07    222.86 o 
   6  24   2     1642.38     1835.23    118.54 o 
   8  24   2     4265.78     4045.25    180.44 o 
   1  25   2    13312.63    13097.79    259.10 o 
   3  25   2    19280.53    18552.75    511.13 o 
   5  25   2     8402.20     8391.49    383.45 o 
   7  25   2     4814.15     4779.60    226.33 o 
   9  25   2     2372.89     2556.28    201.70 o 
   0  26   2    13021.29    13509.92    413.23 o 
   2  26   2     2696.40     2821.58    111.84 o 
   4  26   2    10113.54    10312.34    299.43 o 
   6  26   2     2196.07     2138.87    127.19 o 
   8  26   2     1622.93     1782.02    131.63 o 
   1  27   2    10233.14    10048.07    551.18 o 
   3  27   2    12355.69    12107.13    270.62 o 
   5  27   2     5432.42     5555.25    203.84 o 
   7  27   2     3841.69     3396.91    176.35 o 
   0  28   2     7703.72     8426.83    267.47 o 
   2  28   2     1197.93     1188.42     93.40 o 
   4  28   2     5790.63     5596.32    234.05 o 
   6  28   2     1560.35     1556.23    121.12 o 
   8  28   2     1303.84     1329.35    127.35 o 
   1  29   2    13701.71    12876.36    305.69 o 
   3  29   2    11163.59    10901.79    417.82 o 
   5  29   2     6314.82     6163.52    220.35 o 
   7  29   2     3318.10     3245.53    248.11 o 
   0  30   2     6406.53     6839.72    344.61 o 
   2  30   2       11.56      -49.47     49.47 o 
   4  30   2     3413.69     3470.61    175.28 o 
   6  30   2      652.96      735.35     98.49 o 
   1  31   2    10596.74    10016.41    239.87 o 
   3  31   2     5670.13     5690.16    321.15 o 
   5  31   2     5118.91     5183.53    213.97 o 
   7  31   2     2486.37     2635.95    380.58 o 
   0  32   2     4495.32     5202.33    277.96 o 
   2  32   2       46.84       27.28    116.84 o 
   4  32   2     3497.78     3537.84    185.94 o 
   6  32   2      531.52      458.17     92.18 o 
   1  33   2     5716.77     5634.74    241.92 o 
   3  33   2     5436.12     5289.74    273.48 o 
   5  33   2     4331.53     4160.75    305.93 o 
   0  34   2     4333.80     5320.89    392.23 o 
   2  34   2        2.38        6.97     87.54 o 
   4  34   2     2994.97     3057.56    187.37 o 
   6  34   2      276.20      122.26    143.68 o 
   1  35   2     5234.79     5286.73    188.33 o 
   3  35   2     1581.50     1355.67    136.55 o 
   5  35   2     2673.04     3031.45    259.36 o 
   0  36   2     4286.67     5721.07    317.16 o 
   2  36   2      119.82      192.23    149.63 o 
   4  36   2     3565.88     3147.28    380.95 o 
   1  37   2     2741.82     2897.20    177.44 o 
   3  37   2     1867.30     2210.52    335.84 o 
   0  38   2     3269.83     3573.47    284.46 o 
   2  38   2        2.73       -7.52    160.40 o 
   1  39   2     2236.46     1912.27    320.80 o 
   2   1   3    44211.15    44390.33    591.81 o 
   4   1   3      265.03      289.32     26.37 o 
   6   1   3    19350.52    19746.65    355.68 o 
   8   1   3     2359.26     2197.46    144.34 o 
  10   1   3     5494.39     5747.73    221.43 o 
   1   2   3     5700.46     5981.05     82.31 o 
   3   2   3     1403.23     1523.46     45.56 o 
   5   2   3     1808.16     1882.48     49.71 o 
   7   2   3      852.69      880.54     89.90 o 
   9   2   3      178.09      104.44     83.20 o 
  11   2   3       29.25       62.23     94.89 o 
   2   3   3    40747.57    40706.03    360.69 o 
   4   3   3     8758.03     8748.46    105.90 o 
   6   3   3    17098.97    16744.18    386.69 o 
   8   3   3     6283.34     6202.38    226.09 o 
  10   3   3     4637.92     4519.28    232.02 o 
   1   4   3    20705.99    21993.30    236.57 o 
   3   4   3    14998.87    15883.56    188.70 o 
   5   4   3      713.79      751.86     46.14 o 
   7   4   3     1094.53     1187.84    124.77 o 
   9   4   3     1340.16     1336.29    121.75 o 
  11   4   3      195.67       48.18    100.88 o 
   2   5   3    33007.82    32271.64    408.75 o 
   4   5   3     2198.20     2339.40     68.10 o 
   6   5   3    14309.39    14045.76    209.20 o 
   8   5   3     3481.98     3816.67    163.84 o 
  10   5   3     3540.75     3897.74    192.93 o 
   1   6   3     8883.14     9118.89    140.09 o 
   3   6   3     3685.89     3891.66     66.99 o 
   5   6   3     1656.90     1840.05     64.73 o 
   7   6   3      203.76      199.35     55.93 o 
   9   6   3      387.88      368.08     89.65 o 
  11   6   3       92.50       56.50     94.53 o 
   2   7   3    38905.81    39306.51    332.55 o 
   4   7   3     3501.57     3552.20     82.23 o 
   6   7   3    17260.85    16776.44    331.77 o 
   8   7   3     2683.48     2711.35    146.37 o 
  10   7   3     3426.81     4021.29    219.94 o 
   1   8   3      272.68      311.50     30.35 o 
   3   8   3        5.97        0.36     21.06 o 
   5   8   3     1018.99     1037.05     52.16 o 
   7   8   3       12.51       55.64     52.30 o 
   9   8   3        2.97      -79.66     90.07 o 
  11   8   3        1.43      -30.89     90.66 o 
   2   9   3    75542.93    79513.05    612.14 o 
   4   9   3     1115.60     1070.30     45.15 o 
   6   9   3    19140.70    18601.19    285.36 o 
   8   9   3     2034.88     2056.33    158.10 o 
  10   9   3     2954.61     2909.71    172.84 o 
   1  10   3     1995.49     2036.33     56.31 o 
   3  10   3       26.97       32.90     19.50 o 
   5  10   3       61.78       39.04     31.02 o 
   7  10   3      314.17      369.24     56.22 o 
   9  10   3      111.51      132.33     68.88 o 
  11  10   3      139.18      159.96     89.35 o 
   2  11   3    43519.17    42760.11    403.58 o 
   4  11   3     3603.31     3601.06    129.66 o 
   6  11   3    18635.73    18712.53    270.95 o 
   8  11   3     3507.75     3471.74    172.62 o 
  10  11   3     5054.35     5147.70    195.73 o 
   1  12   3     4418.85     4428.43    104.27 o 
   3  12   3      324.60      392.76     33.91 o 
   5  12   3     1449.39     1510.26     67.32 o 
   7  12   3      307.68      321.02     58.10 o 
   9  12   3      434.25      387.97     82.21 o 
  11  12   3      152.88      155.19     89.72 o 
   2  13   3    39916.14    39224.68    320.32 o 
   4  13   3     1880.32     1866.38     61.24 o 
   6  13   3    17628.08    17723.78    242.45 o 
   8  13   3     3188.71     3333.86    144.50 o 
  10  13   3     5700.12     5730.64    200.70 o 
   1  14   3     3169.14     3145.55     75.75 o 
   3  14   3        0.65       34.66     23.14 o 
   5  14   3     2912.11     2963.78    101.65 o 
   7  14   3      297.55      273.55     52.96 o 
   9  14   3      561.72      597.03     89.74 o 
   2  15   3    25219.52    24660.72    249.80 o 
   4  15   3      253.90      287.58     37.32 o 
   6  15   3    13525.93    13376.71    206.74 o 
   8  15   3     1264.47     1332.01     95.58 o 
  10  15   3     4103.03     4629.32    383.43 o 
   1  16   3     2023.39     1933.63     71.41 o 
   3  16   3     1904.99     1877.76     57.85 o 
   5  16   3     1802.47     1903.31     86.28 o 
   7  16   3      458.52      445.34     60.42 o 
   9  16   3      714.97      629.95    106.93 o 
   2  17   3    18786.25    18595.54    508.72 o 
   4  17   3     1220.87     1215.63     69.41 o 
   6  17   3     9261.77     9015.55    233.29 o 
   8  17   3     1886.74     1993.51    121.70 o 
  10  17   3     2348.59     2822.94    181.37 o 
   1  18   3      950.26      941.33     60.19 o 
   3  18   3      324.61      439.08     53.61 o 
   5  18   3     1541.74     1594.65    130.23 o 
   7  18   3      351.74      435.19     73.39 o 
   9  18   3      190.33      294.98    132.74 o 
   2  19   3    12765.75    12949.54    301.78 o 
   4  19   3     1101.40     1140.72     82.81 o 
   6  19   3     5472.45     5617.50    168.98 o 
   8  19   3     2258.13     1870.85    169.30 o 
  10  19   3     1488.32     1917.83    232.63 o 
   1  20   3      765.94      779.17     60.07 o 
   3  20   3     3858.46     3652.80    111.45 o 
   5  20   3      248.41      293.07     70.60 o 
   7  20   3     1038.57      941.59     96.66 o 
   9  20   3      322.49      238.00    150.07 o 
   2  21   3     2983.74     2945.73    103.90 o 
   4  21   3     1721.07     1835.66     99.52 o 
   6  21   3     4105.52     4167.83    155.90 o 
   8  21   3     1981.55     1772.94    243.46 o 
   1  22   3      913.47      928.54     66.88 o 
   3  22   3       66.57       77.44     44.42 o 
   5  22   3      266.88      193.94    130.95 o 
   7  22   3      164.28      161.43     66.94 o 
   9  22   3      113.41      144.79     99.82 o 
   2  23   3    17332.51    17655.14    496.53 o 
   4  23   3     1688.43     1714.44    122.28 o 
   6  23   3     6871.04     6885.52    198.62 o 
   8  23   3     1315.74     1429.64    136.37 o 
   1  24   3       35.68      117.64     50.28 o 
   3  24   3      948.48      957.05     86.19 o 
   5  24   3       78.85      122.24     71.72 o 
   7  24   3      408.13      424.83     92.11 o 
   9  24   3      106.07      237.57    109.85 o 
   2  25   3    17428.70    17651.90    276.42 o 
   4  25   3     1177.36     1267.92    114.81 o 
   6  25   3     7255.92     7194.98    209.19 o 
   8  25   3     1116.40     1225.70    117.94 o 
   1  26   3      228.52      178.52     59.00 o 
   3  26   3      868.78      971.73     95.06 o 
   5  26   3       13.52      103.17     70.26 o 
   7  26   3      782.90      732.26     99.48 o 
   2  27   3    11138.52    10987.45    396.77 o 
   4  27   3      515.68      615.48     99.12 o 
   6  27   3     6704.47     6744.28    221.56 o 
   8  27   3      946.80      743.41    109.93 o 
   1  28   3       91.49      107.76     65.16 o 
   3  28   3      261.58      167.77     64.36 o 
   5  28   3      142.17        2.83     71.35 o 
   7  28   3       13.21       66.31     72.61 o 
   2  29   3    10116.21     9869.74    382.93 o 
   4  29   3      558.48      567.33    100.14 o 
   6  29   3     5163.27     5353.24    337.11 o 
   1  30   3       57.42       97.66     63.62 o 
   3  30   3        6.82       39.39     71.96 o 
   5  30   3      625.26      718.68    141.08 o 
   7  30   3       91.93      120.59     89.41 o 
   2  31   3     5110.27     5478.17    282.16 o 
   4  31   3      378.94      346.48     94.07 o 
   6  31   3     3182.01     3222.76    189.95 o 
   1  32   3      100.86       49.40     65.90 o 
   3  32   3       42.24      161.47     79.43 o 
   5  32   3      667.01      612.51    112.01 o 
   2  33   3     4902.44     4963.60    204.92 o 
   4  33   3        7.89       13.19     78.93 o 
   6  33   3     1927.01     1781.90    206.15 o 
   1  34   3        9.83      -60.02     60.02 o 
   3  34   3      449.46      382.18     96.69 o 
   5  34   3      311.06      416.70    150.89 o 
   2  35   3     1438.94     1346.29    151.57 o 
   4  35   3      280.14      202.13    133.79 o 
   1  36   3      197.64      251.13     83.39 o 
   3  36   3      238.31      172.93    200.50 o 
   2  37   3     1704.69     1457.78    211.96 o 
   4  37   3      224.04      259.40    142.37 o 
   1  38   3      388.48      304.75    139.16 o 
   3  38   3       87.86      255.64    208.02 o 
   0   0   4   198902.42   203700.55   3023.01 o 
   2   0   4    83836.23    85357.68   1346.36 o 
   4   0   4    36577.01    35588.99    455.05 o 
   6   0   4    47964.17    48314.91    719.17 o 
   8   0   4    16312.17    16292.54   1151.62 o 
  10   0   4     4601.08     4890.12    382.20 o 
   1   1   4     4938.52     5054.90     71.93 o 
   3   1   4      268.16      227.52     47.89 o 
   5   1   4     3218.43     3280.76     64.97 o 
   7   1   4     1295.21     1370.08    104.91 o 
   9   1   4      812.19      804.51    111.06 o 
  11   1   4       84.18      -87.99     87.99 o 
   0   2   4   135120.14   136280.80   1455.69 o 
   2   2   4    46111.71    46525.29    418.53 o 
   4   2   4    60776.43    60309.88    498.89 o 
   6   2   4    19233.45    19519.21    263.86 o 
   8   2   4    13872.89    14762.13    316.01 o 
  10   2   4     4573.25     4412.00    203.75 o 
   1   3   4     9215.89     9144.94    112.71 o 
   3   3   4     9711.50     9500.56    123.27 o 
   5   3   4     3662.23     3740.72     82.83 o 
   7   3   4      178.40      149.53     63.99 o 
   9   3   4      259.38      281.31     86.74 o 
  11   3   4       95.82      -16.83     97.83 o 
   0   4   4    86043.12    85795.36    845.71 o 
   2   4   4    42972.43    42267.79    358.52 o 
   4   4   4    62811.70    64249.47    522.94 o 
   6   4   4    13799.79    13857.40    212.46 o 
   8   4   4    15598.89    15750.28    451.82 o 
  10   4   4     5252.31     5216.24    300.25 o 
   1   5   4     1960.85     1909.96     52.47 o 
   3   5   4     2346.43     2342.02     60.54 o 
   5   5   4      969.57      961.37     55.63 o 
   7   5   4     1118.97     1003.28     83.30 o 
   9   5   4      381.42      362.16     91.24 o 
  11   5   4      278.75      280.09    112.11 o 
   0   6   4    75091.13    73824.41    838.71 o 
   2   6   4    54982.28    55744.40    522.50 o 
   4   6   4    51413.57    52801.55    419.53 o 
   6   6   4    17531.84    17583.52    226.86 o 
   8   6   4    16649.21    16669.90    341.77 o 
  10   6   4     6312.51     6628.52    240.11 o 
   1   7   4     3807.23     3940.89     84.36 o 
   3   7   4     3680.03     3700.71     70.10 o 
   5   7   4     1214.27     1152.01     95.08 o 
   7   7   4     1239.90     1378.21     91.15 o 
   9   7   4      189.37      193.73     83.77 o 
  11   7   4      286.13      167.81    105.73 o 
   0   8   4    32546.97    30898.01    411.19 o 
   2   8   4    24979.02    24597.67    208.81 o 
   4   8   4    37487.28    37555.08    343.14 o 
   6   8   4    12473.28    12635.10    193.44 o 
   8   8   4    16189.28    15846.96    394.24 o 
  10   8   4     5964.87     5852.88    204.03 o 
   1   9   4     4938.94     5098.73     99.95 o 
   3   9   4     1197.52     1190.50     44.57 o 
   5   9   4      609.53      645.71     52.34 o 
   7   9   4     2267.13     2185.36     99.79 o 
   9   9   4      156.54       70.09     65.39 o 
   0  10   4    35274.08    33975.16    451.50 o 
   2  10   4    20990.38    20521.00    204.33 o 
   4  10   4    33810.10    33306.77    314.52 o 
   6  10   4    12584.98    12665.40    222.69 o 
   8  10   4    14703.99    14207.23    288.40 o 
  10  10   4     5268.60     5163.53    193.77 o 
   1  11   4     1203.12     1235.96     54.82 o 
   3  11   4     4000.45     3972.00     75.91 o 
   5  11   4      929.77      933.55     57.57 o 
   7  11   4      416.73      455.82     64.53 o 
   9  11   4      392.58      410.84     83.49 o 
   0  12   4    46360.69    45477.79    505.31 o 
   2  12   4    17331.00    16409.71    776.93 o 
   4  12   4    42021.39    41960.51    412.78 o 
   6  12   4    10282.44    10493.50    209.67 o 
   8  12   4    10364.88    10398.05    239.11 o 
  10  12   4     4404.37     4469.74    232.24 o 
   1  13   4     2019.83     1970.53     57.83 o 
   3  13   4     2087.81     2051.01     77.89 o 
   5  13   4     1676.35     1825.55     82.23 o 
   7  13   4      282.15      317.02     66.57 o 
   9  13   4      458.19      408.23    102.01 o 
   0  14   4    61423.75    60534.91    721.80 o 
   2  14   4    21001.45    20561.75    241.68 o 
   4  14   4    30460.29    29344.01    392.60 o 
   6  14   4    16074.10    15570.35    493.08 o 
   8  14   4    10164.68    10158.91    273.12 o 
  10  14   4     3687.07     3667.23    234.41 o 
   1  15   4     1802.03     1832.74     62.79 o 
   3  15   4      250.03      341.31     46.07 o 
   5  15   4     1391.06     1512.79    106.73 o 
   7  15   4      594.29      516.13     75.46 o 
   9  15   4      648.63      603.61    140.69 o 
   0  16   4    70110.67    70842.16    835.03 o 
   2  16   4    24085.67    23874.13    275.04 o 
   4  16   4    32800.95    32443.90    491.95 o 
   6  16   4    15238.33    14493.54    273.52 o 
   8  16   4    10038.94     9832.44    269.92 o 
  10  16   4     3519.04     3959.78    394.58 o 
   1  17   4     4077.41     4100.44    105.74 o 
   3  17   4     1335.06     1351.83     66.10 o 
   5  17   4     1960.50     1874.69    119.00 o 
   7  17   4      491.44      578.26     77.65 o 
   9  17   4      223.82      175.47    150.04 o 
   0  18   4    50175.47    50726.17    864.94 o 
   2  18   4    16707.32    16260.96    218.23 o 
   4  18   4    36484.17    35488.90    618.50 o 
   6  18   4     7374.73     7955.09    203.66 o 
   8  18   4     9574.14     9796.35    274.36 o 
   1  19   4     3171.88     3404.16    101.53 o 
   3  19   4     1210.69     1219.50     75.92 o 
   5  19   4     1354.60     1157.46    107.18 o 
   7  19   4      405.00      305.18     78.14 o 
   9  19   4      388.07      236.71    110.55 o 
   0  20   4    54440.63    54308.47    828.00 o 
   2  20   4    30064.73    30293.25    503.98 o 
   4  20   4    33653.17    32281.68    592.06 o 
   6  20   4     8428.07     8601.82    245.50 o 
   8  20   4     8364.97     7933.17    258.76 o 
   1  21   4     1111.04     1110.95     72.44 o 
   3  21   4     1848.35     1807.50    102.15 o 
   5  21   4     1144.40     1137.84    108.74 o 
   7  21   4      126.36      172.54     68.45 o 
   9  21   4      436.55      151.89    109.49 o 
   0  22   4    35973.26    34658.50    599.96 o 
   2  22   4    23387.91    23439.29    324.61 o 
   4  22   4    22618.44    21827.78    546.61 o 
   6  22   4     7786.70     7770.03    238.24 o 
   8  22   4     7314.35     7784.85    256.16 o 
   1  23   4     4408.50     4466.03    123.78 o 
   3  23   4     1703.42     1813.11    106.07 o 
   5  23   4     1097.07     1143.15    114.08 o 
   7  23   4      771.65      798.75     97.85 o 
   9  23   4       96.77       84.44    103.42 o 
   0  24   4    16345.28    16160.87    375.05 o 
   2  24   4     8983.07     8980.25    189.23 o 
   4  24   4    10561.24    10048.70    265.28 o 
   6  24   4     5259.75     4681.88    299.94 o 
   8  24   4     6280.88     5896.98    230.35 o 
   1  25   4     1137.33     1153.74     84.04 o 
   3  25   4     1240.97     1201.36     97.04 o 
   5  25   4      388.15      337.30     89.05 o 
   7  25   4     1099.00      958.14    106.68 o 
   0  26   4    16374.39    16388.98    392.59 o 
   2  26   4    11229.23    11325.76    221.29 o 
   4  26   4     7565.61     7616.81    237.80 o 
   6  26   4     7047.30     7362.28    245.08 o 
   8  26   4     4101.94     4246.35    211.79 o 
   1  27   4      276.73      170.25     61.00 o 
   3  27   4      536.64      391.61    102.32 o 
   5  27   4      307.80      393.82     93.14 o 
   7  27   4      342.12      256.68     88.32 o 
   0  28   4    10973.06    11394.19    374.35 o 
   2  28   4     6419.15     6572.25    173.13 o 
   4  28   4     6177.82     6338.79    224.62 o 
   6  28   4     5492.36     5757.80    229.05 o 
   1  29   4      497.31      331.65     91.90 o 
   3  29   4      619.94      573.80     87.13 o 
   5  29   4      285.08      250.29    124.44 o 
   7  29   4       69.09       26.73     86.07 o 
   0  30   4     9083.71     9373.67    301.22 o 
   2  30   4     3775.87     3788.15    190.59 o 
   4  30   4     8477.26     9266.98    277.85 o 
   6  30   4     2377.13     2199.73    205.11 o 
   1  31   4      310.73      299.49     73.61 o 
   3  31   4      410.61      332.10    115.75 o 
   5  31   4      461.49      404.25    174.00 o 
   0  32   4     9001.46     9357.73    310.66 o 
   2  32   4     3799.27     4224.50    192.27 o 
   4  32   4     7482.52     7157.39    254.79 o 
   6  32   4     2959.06     3148.02    277.81 o 
   1  33   4      830.82      830.31    103.79 o 
   3  33   4        7.49      -13.18     73.84 o 
   5  33   4      258.85      372.39    149.37 o 
   0  34   4     8142.67     8096.98    363.09 o 
   2  34   4     3259.76     3503.37    287.23 o 
   4  34   4     7305.24     7505.26    374.44 o 
   1  35   4      130.38       94.10     72.15 o 
   3  35   4      310.86      192.98    203.01 o 
   0  36   4     9009.15     9447.90   1023.81 o 
   2  36   4     3958.27     4373.34    297.54 o 
   4  36   4     6974.23     7130.30    556.39 o 
   1  37   4      488.34      637.21    160.20 o 
   3  37   4      238.28        2.51    190.48 o 
   2   1   5    26714.25    24075.47   1363.20 o 
   4   1   5     3053.94     3222.36     78.86 o 
   6   1   5    10474.53    10434.90    185.89 o 
   8   1   5     3123.70     3137.65    157.38 o 
  10   1   5     2514.08     2644.08    192.46 o 
   1   2   5      221.97      167.89     23.30 o 
   3   2   5     1873.91     1930.55     60.52 o 
   5   2   5     3398.58     3566.22     86.22 o 
   7   2   5      524.71      552.34     71.60 o 
   9   2   5      239.90      258.96     90.80 o 
   2   3   5    30167.09    30131.51    304.99 o 
   4   3   5     3344.81     3274.96    206.17 o 
   6   3   5    11747.83    12038.09    202.24 o 
   8   3   5     4183.56     4442.07    178.80 o 
  10   3   5     2982.14     3593.57    222.36 o 
   1   4   5     1068.39     1215.48     43.74 o 
   3   4   5      658.54      699.24     45.90 o 
   5   4   5     1286.68     1225.54     54.53 o 
   7   4   5      701.21      647.92     76.96 o 
   9   4   5      386.66      448.96    104.28 o 
   2   5   5    23407.57    23166.85    245.15 o 
   4   5   5      886.48      955.09     45.85 o 
   6   5   5    11349.49    11400.21    183.45 o 
   8   5   5     2196.35     2266.24    137.09 o 
  10   5   5     3291.74     3517.91    193.04 o 
   1   6   5      150.32      154.22     25.61 o 
   3   6   5     1514.34     1663.45     64.35 o 
   5   6   5      780.56      830.85     48.79 o 
   7   6   5      120.50      190.29     52.84 o 
   9   6   5       35.29       87.13     68.26 o 
   2   7   5    21263.87    20991.41    214.44 o 
   4   7   5     1250.24     1196.43     56.03 o 
   6   7   5    12911.28    12033.59    685.07 o 
   8   7   5     1705.93     1666.78    111.26 o 
  10   7   5     3729.02     3835.79    206.39 o 
   1   8   5     1565.78     1930.09     68.31 o 
   3   8   5      935.34     1034.29     54.68 o 
   5   8   5      545.08      745.18     53.23 o 
   7   8   5        6.59       92.59     52.87 o 
   9   8   5       74.67      134.52     80.32 o 
   2   9   5    24411.34    24162.86    322.39 o 
   4   9   5      611.61      668.54     50.45 o 
   6   9   5    12658.02    12686.76    219.49 o 
   8   9   5     1141.49     1141.97    114.34 o 
  10   9   5     3301.86     3540.80    228.49 o 
   1  10   5     1950.36     2136.19     75.04 o 
   3  10   5       65.74       63.39     34.48 o 
   5  10   5       27.96       15.49     44.97 o 
   7  10   5      216.81      174.58     67.59 o 
   9  10   5       23.26       -0.30     86.03 o 
   2  11   5    19496.87    19760.38    256.15 o 
   4  11   5      847.17      745.82     69.64 o 
   6  11   5    10889.02    10818.02    288.37 o 
   8  11   5     1433.37     1304.47    172.19 o 
  10  11   5     2898.97     3191.13    223.76 o 
   1  12   5      381.77      388.96     40.26 o 
   3  12   5     1406.39     1503.16     92.20 o 
   5  12   5       17.15       55.52     45.62 o 
   7  12   5      349.96      270.05     72.16 o 
   9  12   5       70.53       85.52     91.05 o 
   2  13   5    18733.69    18312.90    232.30 o 
   4  13   5     1559.53     1626.60    125.07 o 
   6  13   5     9054.18     8880.19    207.31 o 
   8  13   5     1622.42     1555.89    128.26 o 
  10  13   5     2343.78     2205.03    289.35 o 
   1  14   5      636.97      684.36     51.00 o 
   3  14   5     2797.62     2702.63     94.72 o 
   5  14   5        3.32      -36.03     43.34 o 
   7  14   5     1017.15     1019.27    118.29 o 
   9  14   5      263.56      254.62    102.08 o 
   2  15   5    16690.12    16236.74    190.75 o 
   4  15   5     1261.71     1189.84     83.83 o 
   6  15   5     7284.36     7725.93    222.68 o 
   8  15   5     1523.89     1438.79    140.72 o 
   1  16   5      317.80      356.78     42.08 o 
   3  16   5     1622.82     1629.39     73.73 o 
   5  16   5     3268.93     2947.82    147.59 o 
   7  16   5       96.99      166.50     73.52 o 
   9  16   5      274.84      241.54    106.01 o 
   2  17   5    15786.39    15219.31    330.85 o 
   4  17   5     1768.83     1852.19     88.53 o 
   6  17   5     6723.50     6537.88    287.59 o 
   8  17   5     2386.37     2561.36    179.79 o 
   1  18   5      555.05      564.48     61.44 o 
   3  18   5     1397.47     1302.15     70.07 o 
   5  18   5     1766.93     1618.42    120.45 o 
   7  18   5      223.75      249.32     78.57 o 
   9  18   5       91.55       30.62     97.14 o 
   2  19   5    13528.43    13453.77    286.06 o 
   4  19   5     1219.87     1277.25     81.27 o 
   6  19   5     5593.10     5866.24    237.67 o 
   8  19   5     1876.76     1891.99    167.13 o 
   1  20   5     1143.78     1113.84     73.63 o 
   3  20   5      239.83      219.21     51.27 o 
   5  20   5      243.96      208.96     83.93 o 
   7  20   5      136.47      169.77     66.75 o 
   9  20   5       70.49       98.93    104.82 o 
   2  21   5     7131.44     7183.79    166.13 o 
   4  21   5     1137.00     1062.94     92.15 o 
   6  21   5     4632.07     5156.80    197.92 o 
   8  21   5     1488.98     1242.23    130.68 o 
   1  22   5     4519.97     4290.33    123.28 o 
   3  22   5      243.83      169.31     59.37 o 
   5  22   5        9.01      -30.05     62.39 o 
   7  22   5       24.72       58.39     69.70 o 
   2  23   5     8574.25     8477.97    201.60 o 
   4  23   5     1166.84     1252.41    100.69 o 
   6  23   5     5017.50     4770.18    342.94 o 
   8  23   5     1385.63     1334.76    140.20 o 
   1  24   5       99.95       81.83     49.50 o 
   3  24   5       71.98        4.86     51.95 o 
   5  24   5      176.70      175.41    101.65 o 
   7  24   5        2.20      -26.95     65.41 o 
   2  25   5     7579.50     7510.54    179.13 o 
   4  25   5      389.11      372.13     86.61 o 
   6  25   5     4164.14     4102.60    206.92 o 
   8  25   5      563.06      475.33    127.27 o 
   1  26   5      738.27      797.98     80.21 o 
   3  26   5       14.77       59.10     56.34 o 
   5  26   5      260.07      205.90     83.23 o 
   7  26   5       91.45       49.73     73.95 o 
   2  27   5     4926.65     4910.34    172.05 o 
   4  27   5      315.45      338.23     90.63 o 
   6  27   5     3464.08     3678.46    195.57 o 
   1  28   5      166.36      159.14     64.74 o 
   3  28   5      135.63      192.81     69.30 o 
   5  28   5      155.95      174.15     85.30 o 
   7  28   5       76.88       61.39     93.32 o 
   2  29   5     5717.95     5826.55    255.97 o 
   4  29   5      265.16      372.57     91.27 o 
   6  29   5     3125.77     3117.13    218.41 o 
   1  30   5      586.40      484.54     93.32 o 
   3  30   5      584.53      761.28     97.68 o 
   5  30   5       20.93       24.14     82.44 o 
   2  31   5     4668.37     4759.10    499.85 o 
   4  31   5      416.23      418.69    138.55 o 
   6  31   5     2178.51     1378.44    325.81 o 
   1  32   5      155.70      211.44     76.23 o 
   3  32   5      638.49      746.97    115.70 o 
   5  32   5        0.46       78.44    121.31 o 
   2  33   5     3903.96     4009.77    238.68 o 
   4  33   5      237.22      214.21    141.95 o 
   1  34   5      948.02      928.79    107.30 o 
   3  34   5      283.40      360.90    223.06 o 
   2  35   5     2410.94     2107.92    234.42 o 
   1  36   5      139.64      135.34    195.49 o 
   0   0   6    36768.45    36878.56    678.72 o 
   2   0   6     1615.39     1726.76     87.67 o 
   4   0   6    46385.98    45460.93    689.07 o 
   6   0   6       23.45       57.59     61.80 o 
   8   0   6     6465.41     7120.16    316.03 o 
  10   0   6     2061.26     2086.32    506.26 o 
   1   1   6    14942.94    14023.46    148.98 o 
   3   1   6    21455.06    21756.88    275.81 o 
   5   1   6    11556.76    11411.25    167.20 o 
   7   1   6     5733.15     6302.99    248.85 o 
   9   1   6     4174.74     4501.28    320.51 o 
   0   2   6    26063.29    26331.23    370.42 o 
   2   2   6      679.35      699.92     45.30 o 
   4   2   6    17803.67    17662.03    198.18 o 
   6   2   6     2250.77     2220.19     89.19 o 
   8   2   6     7595.00     8037.65    237.60 o 
  10   2   6     1671.12     2025.60    160.62 o 
   1   3   6    21187.00    20891.45    235.83 o 
   3   3   6    18963.56    18573.46    211.43 o 
   5   3   6    13038.20    12527.99    607.78 o 
   7   3   6     8524.19     9285.66    194.97 o 
   9   3   6     3867.34     4410.70    250.69 o 
   0   4   6    20527.32    20645.54    374.39 o 
   2   4   6     2609.62     2704.33     82.43 o 
   4   4   6    12714.44    12469.43    169.21 o 
   6   4   6     3841.92     3623.91    107.83 o 
   8   4   6     5999.60     5998.23    247.43 o 
  10   4   6     1694.22     1848.02    203.04 o 
   1   5   6    28398.22    28090.52    282.47 o 
   3   5   6    15790.20    15372.48    225.70 o 
   5   5   6    12564.59    12406.73    186.41 o 
   7   5   6     9146.50     9462.86    221.10 o 
   9   5   6     2799.87     2893.63    315.19 o 
   0   6   6    22045.34    21722.52    462.14 o 
   2   6   6     8580.87     8414.87    140.99 o 
   4   6   6    16428.88    16319.84    202.77 o 
   6   6   6     3541.83     3668.96    129.93 o 
   8   6   6     4059.97     4362.01    294.45 o 
  10   6   6     2010.62     1888.73    219.52 o 
   1   7   6    33752.29    33620.51    355.64 o 
   3   7   6    18967.82    18508.43    257.49 o 
   5   7   6    14310.29    14273.07    208.96 o 
   7   7   6     7823.93     8313.54    234.88 o 
   9   7   6     2391.17     2464.02    297.05 o 
   0   8   6    22780.68    22753.89    414.30 o 
   2   8   6    10523.05     9995.97    174.99 o 
   4   8   6    11556.26    11289.48    175.51 o 
   6   8   6     4398.76     4160.63    126.43 o 
   8   8   6     3521.53     3710.33    310.98 o 
  10   8   6     1781.45     1949.32    271.61 o 
   1   9   6    31993.22    31597.10    350.76 o 
   3   9   6    21225.09    20508.48    257.11 o 
   5   9   6    14001.87    13776.72    224.02 o 
   7   9   6     6669.10     6723.83    362.83 o 
   9   9   6     2703.35     3418.76    216.18 o 
   0  10   6    24052.06    23942.05    435.51 o 
   2  10   6     9247.72     8981.67    177.09 o 
   4  10   6    11585.12    10850.42    192.49 o 
   6  10   6     5080.08     4662.45    150.59 o 
   8  10   6     4520.79     4474.12    260.41 o 
   1  11   6    24779.87    24765.07    295.67 o 
   3  11   6    20676.24    20089.15    301.29 o 
   5  11   6    11984.00    11843.96    232.89 o 
   7  11   6     5268.83     4908.52    302.16 o 
   9  11   6     2871.59     3169.24    334.08 o 
   0  12   6    22826.49    22001.56    463.93 o 
   2  12   6     5251.59     4944.71    115.96 o 
   4  12   6     9303.72     9241.89    189.60 o 
   6  12   6     6849.68     6340.69    179.27 o 
   8  12   6     6128.72     6070.67    216.45 o 
   1  13   6    19915.13    19686.62    249.29 o 
   3  13   6    19565.04    19425.08    300.80 o 
   5  13   6    10051.17    10165.20    220.90 o 
   7  13   6     4279.50     4641.48    186.15 o 
   9  13   6     2858.80     2463.31    213.17 o 
   0  14   6    22205.39    21402.77    420.71 o 
   2  14   6     2943.65     2921.79     95.17 o 
   4  14   6    15070.70    14256.86    263.37 o 
   6  14   6     2075.14     2103.21    174.64 o 
   8  14   6     5260.80     5280.18    206.40 o 
   1  15   6    13459.11    13000.08    188.63 o 
   3  15   6    15011.29    14456.44    236.02 o 
   5  15   6     8060.28     8092.08    197.78 o 
   7  15   6     3414.49     3484.38    298.80 o 
   9  15   6     2564.05     3010.38    291.14 o 
   0  16   6    18645.18    17919.71    321.63 o 
   2  16   6     1058.04     1053.55     69.46 o 
   4  16   6    14385.68    13636.78    262.30 o 
   6  16   6     1000.19     1051.78    109.11 o 
   8  16   6     4645.03     4833.45    209.77 o 
   1  17   6    10883.47    10617.17    169.91 o 
   3  17   6    10279.19     9666.62    209.23 o 
   5  17   6     7443.31     7286.50    193.67 o 
   7  17   6     4243.39     3820.25    303.14 o 
   9  17   6     2238.10     2492.68    209.45 o 
   0  18   6    11918.19    11880.05    258.40 o 
   2  18   6      597.03      596.45     58.83 o 
   4  18   6     6894.90     6925.67    218.75 o 
   6  18   6     1095.46      918.10    106.65 o 
   8  18   6     3678.16     3371.30    185.73 o 
   1  19   6    11043.93    11154.77    169.40 o 
   3  19   6     6065.34     6184.57    155.77 o 
   5  19   6     6207.06     5690.33    268.81 o 
   7  19   6     5082.30     5480.43    256.79 o 
   0  20   6    10694.39    10738.08    248.27 o 
   2  20   6     1141.81     1142.06     75.88 o 
   4  20   6     7956.56     7771.90    232.20 o 
   6  20   6      786.20      738.31    103.96 o 
   8  20   6     2687.81     2643.31    175.66 o 
   1  21   6     9315.67     9436.86    201.81 o 
   3  21   6     4505.20     4727.85    140.01 o 
   5  21   6     5113.98     5528.75    205.48 o 
   7  21   6     4396.71     4136.06    175.75 o 
   0  22   6     8452.37     8543.92    271.94 o 
   2  22   6     1685.92     1709.04     95.87 o 
   4  22   6     7276.09     7168.26    197.51 o 
   6  22   6     1020.34      922.65    116.55 o 
   8  22   6     2196.58     2349.73    202.75 o 
   1  23   6     9630.10     9603.95    207.36 o 
   3  23   6     7403.79     7454.11    205.14 o 
   5  23   6     5496.60     5428.76    210.13 o 
   7  23   6     3839.02     4058.69    251.77 o 
   0  24   6     8918.63     8505.81    366.15 o 
   2  24   6     1818.96     1844.05    104.62 o 
   4  24   6     4856.26     4712.81    170.07 o 
   6  24   6     1097.54     1181.98    131.62 o 
   1  25   6     6325.10     6217.52    170.33 o 
   3  25   6     8028.02     7894.19    271.13 o 
   5  25   6     4581.28     4814.86    206.38 o 
   7  25   6     2419.19     2176.44    169.02 o 
   0  26   6     7627.88     7166.03    457.38 o 
   2  26   6     2349.28     2212.40    130.32 o 
   4  26   6     6502.00     6263.07    315.08 o 
   6  26   6     1094.52     1237.34    161.62 o 
   1  27   6     6356.82     6466.00    178.75 o 
   3  27   6     7404.29     7746.32    221.31 o 
   5  27   6     3764.91     3873.97    202.34 o 
   0  28   6     6651.99     6215.05    252.91 o 
   2  28   6     1666.91     1745.69    140.19 o 
   4  28   6     5084.55     4914.78    282.53 o 
   6  28   6     1395.47     1485.34    215.14 o 
   1  29   6     6268.67     6455.14    201.13 o 
   3  29   6     5730.49     5806.02    199.91 o 
   5  29   6     3396.21     3261.40    277.62 o 
   0  30   6     4353.55     4673.46    381.78 o 
   2  30   6      711.93      701.14    107.74 o 
   4  30   6     2163.46     1788.11    234.33 o 
   1  31   6     4868.72     5017.86    189.22 o 
   3  31   6     3504.91     3495.61    236.91 o 
   5  31   6     2407.45     2498.74    390.98 o 
   0  32   6     3912.77     4028.69    398.48 o 
   2  32   6      590.20      741.06    135.29 o 
   4  32   6     2825.14     2783.46    269.36 o 
   1  33   6     3827.15     3897.12    236.06 o 
   3  33   6     2139.61     2283.20    373.43 o 
   0  34   6     2387.44     2804.50    340.85 o 
   2  34   6      306.67      255.25    137.69 o 
   1  35   6     2570.26     3185.45    418.54 o 
   2   1   7     6508.28     6408.13    134.75 o 
   4   1   7     1224.21     1218.23     67.93 o 
   6   1   7     5191.26     5388.50    147.80 o 
   8   1   7     1360.60     1304.91    141.61 o 
   1   2   7      346.04      347.33     48.57 o 
   3   2   7      776.88      812.56     57.85 o 
   5   2   7      548.53      456.08     58.77 o 
   7   2   7       52.75       27.28     58.45 o 
   9   2   7       34.29      104.61     96.31 o 
   2   3   7    15355.16    15464.55    226.80 o 
   4   3   7      166.60      183.22     42.40 o 
   6   3   7     7683.26     8150.91    381.08 o 
   8   3   7      783.04      884.18    157.26 o 
   1   4   7      508.03      509.98     54.64 o 
   3   4   7     1033.78     1078.77     63.76 o 
   5   4   7      761.94      821.97     58.67 o 
   7   4   7      139.77      114.81     67.28 o 
   9   4   7      561.68      608.30    125.92 o 
   2   5   7    17247.20    17140.68    250.07 o 
   4   5   7     1034.84     1039.13     79.47 o 
   6   5   7     8375.05     8406.04    319.44 o 
   8   5   7     1139.65     1106.74    138.29 o 
   1   6   7      239.50      213.36     44.08 o 
   3   6   7      195.30      138.47     63.33 o 
   5   6   7      121.89      189.12     43.65 o 
   7   6   7       92.18       34.90     65.62 o 
   9   6   7      231.37      107.86    101.58 o 
   2   7   7    18032.60    18082.09    262.14 o 
   4   7   7     1127.09     1165.91     74.86 o 
   6   7   7     7078.27     7479.24    275.41 o 
   8   7   7     1573.17     1347.09    151.11 o 
   1   8   7       40.75      103.21     41.19 o 
   3   8   7       13.81      -29.79     38.95 o 
   5   8   7        6.27      -15.19     41.02 o 
   7   8   7       31.59      106.91     69.67 o 
   9   8   7        2.90       80.01     97.69 o 
   2   9   7    11954.83    11598.59    203.35 o 
   4   9   7     2060.35     1949.77     93.06 o 
   6   9   7     6004.57     6054.56    210.22 o 
   8   9   7     2150.68     2113.88    191.14 o 
   1  10   7     1096.09     1120.78     69.44 o 
   3  10   7      292.25      310.77     44.20 o 
   5  10   7      212.06      213.03     49.79 o 
   7  10   7      190.84      170.76     73.88 o 
   9  10   7      266.51      162.98    102.14 o 
   2  11   7    13002.52    12580.59    217.22 o 
   4  11   7      386.22      453.25     59.86 o 
   6  11   7     4757.36     4848.27    211.65 o 
   8  11   7      897.55      872.63    116.67 o 
   1  12   7      543.10      601.39     58.22 o 
   3  12   7      282.74      344.38     49.26 o 
   5  12   7      332.15      345.17     67.61 o 
   7  12   7      331.63      337.11     84.98 o 
   9  12   7      177.10       62.45    103.92 o 
   2  13   7     9196.53     9118.35    169.04 o 
   4  13   7      271.00      265.72     54.75 o 
   6  13   7     3853.73     3929.88    154.99 o 
   8  13   7      650.07      645.94    108.84 o 
   1  14   7      372.75      414.43     47.51 o 
   3  14   7      271.36      292.25     47.76 o 
   5  14   7     1063.38      994.61     91.80 o 
   7  14   7      363.11      262.96    109.61 o 
   2  15   7     4589.92     4623.12    122.17 o 
   4  15   7      545.51      398.90     70.58 o 
   6  15   7     3091.72     3004.98    161.22 o 
   8  15   7      975.84      590.37    108.53 o 
   1  16   7      772.11      682.73     64.18 o 
   3  16   7      474.88      448.37     57.41 o 
   5  16   7       96.86      116.83     58.88 o 
   7  16   7      308.33      193.34     81.70 o 
   2  17   7     4637.63     4606.14    108.38 o 
   4  17   7      494.75      563.98     85.21 o 
   6  17   7     3841.10     3734.66    264.08 o 
   8  17   7      772.45      763.40    139.34 o 
   1  18   7      385.62      355.87     49.31 o 
   3  18   7      360.79      468.38     65.12 o 
   5  18   7      247.40      321.25     70.49 o 
   7  18   7      361.11      494.49     98.41 o 
   2  19   7     7464.49     7195.61    205.35 o 
   4  19   7      366.86      438.64     66.40 o 
   6  19   7     4590.38     4759.22    202.81 o 
   1  20   7      257.38      254.41     52.81 o 
   3  20   7      959.97      980.04     84.52 o 
   5  20   7      150.47       66.89     75.83 o 
   7  20   7      174.80      260.58     93.28 o 
   2  21   7     9732.23     9803.74    193.34 o 
   4  21   7      113.78       75.45     51.97 o 
   6  21   7     3993.20     3903.98    196.42 o 
   1  22   7      491.49      375.18     58.77 o 
   3  22   7      174.10      179.77     56.99 o 
   5  22   7       23.44       -9.90     64.79 o 
   7  22   7      328.43      321.24    110.26 o 
   2  23   7     5226.06     5141.83    238.46 o 
   4  23   7      707.22      523.89     74.37 o 
   6  23   7     3500.14     3207.84    288.24 o 
   1  24   7      142.68      218.30     61.98 o 
   3  24   7      383.80      339.83     65.95 o 
   5  24   7        2.37       -3.30     75.22 o 
   2  25   7     4344.24     4441.50    193.35 o 
   4  25   7     1050.21      813.67    140.36 o 
   6  25   7     2220.83     2126.38    352.13 o 
   1  26   7      330.19      268.52     66.53 o 
   3  26   7      704.94      670.93    105.59 o 
   5  26   7       95.37       80.65     90.70 o 
   2  27   7     3463.47     3134.26    177.62 o 
   4  27   7      323.08      221.03    105.48 o 
   1  28   7        7.66       46.57     64.23 o 
   3  28   7       13.58       59.95     69.06 o 
   5  28   7       79.70      -87.53    106.94 o 
   2  29   7     2991.35     3135.28    224.28 o 
   4  29   7       63.52       26.37    200.50 o 
   1  30   7       56.25       39.40     68.72 o 
   3  30   7       83.48       50.92    118.21 o 
   2  31   7     2238.75     2068.24    228.59 o 
   1  32   7       71.81     -120.30    170.43 o 
   0   0   8    38927.75    38907.13   1127.82 o 
   2   0   8    11653.80    11376.94    656.64 o 
   4   0   8    16855.33    17158.86    379.55 o 
   6   0   8     6967.83     7421.09    317.21 o 
   8   0   8     7636.69     6884.69    481.20 o 
   1   1   8     6797.82     6830.18    191.53 o 
   3   1   8     2528.22     2499.28    134.28 o 
   5   1   8     3402.96     3239.68    149.61 o 
   7   1   8     1509.33     1445.78    123.11 o 
   0   2   8    29743.87    29525.43    653.82 o 
   2   2   8    16485.84    16570.01    280.06 o 
   4   2   8    13931.76    14838.69    245.78 o 
   6   2   8     8171.42     8013.72    250.69 o 
   8   2   8     4716.44     4854.06    453.63 o 
   1   3   8     6937.71     7104.06    196.28 o 
   3   3   8     6885.11     6776.04    173.28 o 
   5   3   8     4529.80     4379.81    166.96 o 
   7   3   8      846.48      953.61    128.64 o 
   0   4   8    21992.32    20649.31    514.82 o 
   2   4   8    15142.39    14825.38    303.56 o 
   4   4   8    15875.66    15847.39    257.15 o 
   6   4   8     6428.94     6581.82    188.66 o 
   8   4   8     4247.92     4630.97    250.61 o 
   1   5   8     3599.73     3482.05    126.09 o 
   3   5   8     3827.43     3841.26    121.27 o 
   5   5   8     2385.06     2463.29    121.57 o 
   7   5   8     1237.66     1150.36    117.68 o 
   0   6   8    19629.46    19405.63    723.05 o 
   2   6   8     8498.68     8317.82    175.33 o 
   4   6   8    17231.53    17277.21    304.51 o 
   6   6   8     4283.39     4655.87    176.11 o 
   8   6   8     6733.36     7070.35    297.18 o 
   1   7   8     3293.66     3123.02    122.25 o 
   3   7   8     2977.36     3089.59    114.64 o 
   5   7   8     1793.41     1724.10     88.66 o 
   7   7   8     1747.07     1740.87    136.14 o 
   0   8   8    15688.25    15614.91    506.48 o 
   2   8   8     9137.42     9127.18    217.16 o 
   4   8   8    16255.84    16088.08    243.41 o 
   6   8   8     3823.02     4292.14    157.54 o 
   8   8   8     4988.47     4865.82    303.91 o 
   1   9   8     4664.86     4634.94    133.73 o 
   3   9   8     2256.42     2289.69    103.44 o 
   5   9   8     1265.56     1224.59     99.94 o 
   7   9   8     2388.00     2600.84    172.19 o 
   0  10   8    15882.09    15758.99    787.95 o 
   2  10   8     8765.33     8647.13    184.78 o 
   4  10   8    14574.37    14193.34    291.79 o 
   6  10   8     4954.46     5158.06    179.97 o 
   8  10   8     4395.28     4230.86    240.01 o 
   1  11   8     2373.63     2318.01    131.70 o 
   3  11   8     3884.24     3823.41    110.21 o 
   5  11   8     1572.19     1384.60     92.82 o 
   7  11   8      989.78      970.06    118.39 o 
   0  12   8    15259.32    15360.66    363.49 o 
   2  12   8     8638.77     8797.78    226.72 o 
   4  12   8    10089.49     9903.81    205.57 o 
   6  12   8     6656.37     6766.95    228.00 o 
   8  12   8     4481.20     5323.26    438.07 o 
   1  13   8     2717.57     2698.13    113.68 o 
   3  13   8     3511.12     3553.70    148.37 o 
   5  13   8     1794.49     1788.30    102.30 o 
   7  13   8      721.71      621.39    105.12 o 
   0  14   8    16287.80    15685.87    482.81 o 
   2  14   8     7775.31     7953.43    167.24 o 
   4  14   8    10054.40     9773.04    208.57 o 
   6  14   8     5754.86     6033.77    195.74 o 
   1  15   8     3002.23     3010.78    104.17 o 
   3  15   8     1403.85     1519.82     96.66 o 
   5  15   8     1680.74     1789.54    124.05 o 
   7  15   8     1082.50     1064.02    125.60 o 
   0  16   8    17246.91    16411.08    297.33 o 
   2  16   8     9141.80     8926.61    181.67 o 
   4  16   8     9972.84    10144.92    246.08 o 
   6  16   8     5048.84     4751.49    201.19 o 
   1  17   8     4682.51     4872.84    138.85 o 
   3  17   8     2072.03     1986.74    109.08 o 
   5  17   8     2571.05     2555.32    139.50 o 
   7  17   8      857.85      714.27    133.24 o 
   0  18   8    11585.58    11686.62    277.76 o 
   2  18   8    12105.65    11691.20    222.23 o 
   4  18   8     9522.89     9662.33    273.86 o 
   6  18   8     4004.63     3955.89    196.56 o 
   1  19   8     3395.30     3533.93    114.67 o 
   3  19   8     2434.62     2493.63    152.62 o 
   5  19   8     2073.16     2166.26    153.98 o 
   0  20   8    11114.40    10936.53    304.01 o 
   2  20   8     6471.82     6414.89    187.32 o 
   4  20   8     8807.29     8724.92    207.08 o 
   6  20   8     2804.01     2654.51    202.96 o 
   1  21   8     1280.03     1308.44     83.18 o 
   3  21   8     2183.45     2529.19    124.51 o 
   5  21   8     1563.83     1691.05    147.96 o 
   0  22   8    10894.52    10948.74    366.81 o 
   2  22   8     4537.37     4704.07    155.79 o 
   4  22   8     7665.77     7727.25    309.54 o 
   6  22   8     2240.94     2136.90    265.66 o 
   1  23   8     2993.37     2987.63    123.80 o 
   3  23   8     1460.15     1538.09    163.08 o 
   5  23   8     1422.33     1435.87    169.37 o 
   0  24   8     8585.60     8865.58    307.81 o 
   2  24   8     4717.25     5075.53    182.40 o 
   4  24   8     6285.26     6184.66    201.55 o 
   1  25   8     1768.18     1721.93    116.69 o 
   3  25   8     1197.55     1171.10    102.83 o 
   5  25   8      621.36      751.79    174.39 o 
   0  26   8     8684.75     8501.30    315.47 o 
   2  26   8     1802.15     1993.36    164.23 o 
   4  26   8     4154.23     4194.11    310.17 o 
   1  27   8      688.18      666.10    106.55 o 
   3  27   8      999.91      947.90    335.84 o 
   0  28   8     6065.19     6208.57    337.18 o 
   2  28   8     1446.52     1568.92    330.83 o 
   1  29   8      887.62     1010.02    280.70 o 
   0  30   8     3497.98     3358.38    411.03 o 
   2   1   9    10129.76     9974.46    402.99 o 
   4   1   9      732.39      679.74     88.77 o 
   6   1   9     3772.11     3511.27    343.36 o 
   1   2   9      913.07      830.07     92.65 o 
   3   2   9      161.88      189.43     63.11 o 
   5   2   9      247.86      340.80     95.23 o 
   7   2   9       32.81       42.84    179.20 o 
   2   3   9     6177.22     6497.77    200.45 o 
   4   3   9      233.71      328.46     73.65 o 
   6   3   9     3486.01     3583.95    358.39 o 
   1   4   9      255.98      229.86     81.55 o 
   3   4   9     1461.43     1226.88    108.99 o 
   5   4   9      369.44      371.50     95.76 o 
   7   4   9      608.09      554.08    294.49 o 
   2   5   9     4993.02     5192.70    340.77 o 
   4   5   9      343.47      262.69     75.35 o 
   6   5   9     2522.19     2721.03    227.72 o 
   1   6   9      269.53      325.39     83.93 o 
   3   6   9      421.98      442.52     71.06 o 
   5   6   9       32.21       49.63     55.16 o 
   7   6   9      253.51      204.11    118.58 o 
   2   7   9     3773.61     3973.30    161.79 o 
   4   7   9      172.61       29.97     68.73 o 
   6   7   9     2157.00     2296.08    173.15 o 
   1   8   9       94.94      105.28     74.52 o 
   3   8   9        2.83      -28.09     45.55 o 
   5   8   9       68.41       98.19     55.30 o 
   7   8   9        2.92       -3.70    280.70 o 
   2   9   9     3293.09     3513.27    137.86 o 
   4   9   9      162.12       94.93     52.92 o 
   6   9   9     2454.02     2629.29    183.98 o 
   1  10   9        6.23       -7.53     51.60 o 
   3  10   9      105.02      114.95     54.54 o 
   5  10   9       23.75      113.74     57.17 o 
   7  10   9      242.28      368.60    108.24 o 
   2  11   9     3574.00     3762.56    134.49 o 
   4  11   9      394.38      309.24     63.83 o 
   6  11   9     2625.10     2298.73    177.03 o 
   1  12   9      313.94      437.89     70.90 o 
   3  12   9      419.71      376.37     60.52 o 
   5  12   9       67.90       72.24     58.08 o 
   7  12   9      167.24      367.28    116.98 o 
   2  13   9     4632.98     4760.72    136.17 o 
   4  13   9      413.39      450.74     70.39 o 
   6  13   9     2573.89     2562.92    189.80 o 
   1  14   9      621.47      693.08     77.09 o 
   3  14   9      540.29      447.04     68.52 o 
   5  14   9      237.37      388.66     70.54 o 
   2  15   9     5500.75     5560.39    206.79 o 
   4  15   9      584.54      380.18     70.16 o 
   6  15   9     2308.78     2209.12    182.73 o 
   1  16   9      212.49      207.32     55.53 o 
   3  16   9      733.21      689.01     80.90 o 
   5  16   9      256.34      178.99     97.89 o 
   2  17   9     4267.46     3881.85    144.83 o 
   4  17   9      201.56      104.43     63.89 o 
   6  17   9     2020.26     1975.78    192.97 o 
   1  18   9       61.20       42.05     46.53 o 
   3  18   9      171.60      137.13     58.90 o 
   5  18   9      100.83       39.54     77.30 o 
   2  19   9     3583.08     3300.53    127.41 o 
   4  19   9      361.28      342.33     71.37 o 
   1  20   9      161.62      121.41     49.65 o 
   3  20   9      325.70      317.30     70.33 o 
   5  20   9       71.60        5.78    114.17 o 
   2  21   9     2846.93     2582.79    128.95 o 
   4  21   9      409.66      284.11     86.87 o 
   1  22   9       83.74      154.04     54.34 o 
   3  22   9      109.01      130.24     74.55 o 
   2  23   9     2065.88     1953.62    199.83 o 
   4  23   9      105.91      -38.67    129.81 o 
   1  24   9      189.85      383.44    108.85 o 
   3  24   9      100.49      172.93    228.07 o 
   2  25   9     2140.72     1791.97    345.86 o 
   1  26   9      141.48       70.49    124.63 o 
   0   0  10     2212.61     2283.20    293.23 o 
   2   0  10     5336.68     5077.06    503.76 o 
   4   0  10     4619.76     4573.47    268.34 o 
   6   0  10     2258.36     2506.26    335.84 o 
   1   1  10     4789.95     4591.74    182.19 o 
   3   1  10     6083.20     5987.22    209.87 o 
   5   1  10     2790.25     3059.84    246.16 o 
   0   2  10     7061.49     7425.91    324.18 o 
   2   2  10     2458.06     2349.95    143.78 o 
   4   2  10     4537.43     4617.84    223.01 o 
   6   2  10     1771.79     1547.89    200.16 o 
   1   3  10     3856.83     3862.83    238.75 o 
   3   3  10     5136.83     5019.50    192.74 o 
   5   3  10     3310.29     3511.07    566.41 o 
   0   4  10     9971.59     9770.63    423.56 o 
   2   4  10     2607.14     2569.12    150.04 o 
   4   4  10     5100.25     5434.41    238.85 o 
   6   4  10     1810.82     1764.40    295.74 o 
   1   5  10     7084.64     6957.22    222.09 o 
   3   5  10     3924.93     4059.27    180.39 o 
   5   5  10     3645.96     3757.98    268.13 o 
   0   6  10     7167.36     7169.30    751.88 o 
   2   6  10     4871.26     4777.54    186.87 o 
   4   6  10     6099.15     6223.35    390.99 o 
   6   6  10     2209.52     2172.92    313.28 o 
   1   7  10     8507.68     8421.96    421.44 o 
   3   7  10     3794.99     4056.46    184.39 o 
   5   7  10     4135.76     4147.78    277.41 o 
   0   8  10     7077.44     6670.86    660.40 o 
   2   8  10     3744.72     3522.60    169.84 o 
   4   8  10     5976.58     5616.64    245.05 o 
   6   8  10     1831.68     1845.90    214.35 o 
   1   9  10     7863.03     7726.91    237.03 o 
   3   9  10     3271.04     3405.19    171.54 o 
   5   9  10     3651.25     3354.01    204.55 o 
   0  10  10     8272.95     8104.17    365.91 o 
   2  10  10     3209.55     3374.11    169.61 o 
   4  10  10     5297.14     5117.53    188.20 o 
   1  11  10     5187.19     5130.91    198.53 o 
   3  11  10     5601.89     5362.34    180.55 o 
   5  11  10     3202.47     3285.50    290.84 o 
   0  12  10    10148.49     9807.34    382.60 o 
   2  12  10     2280.77     2203.79    147.43 o 
   4  12  10     4329.59     4643.30    196.40 o 
   1  13  10     4115.65     4345.76    256.48 o 
   3  13  10     6326.05     6117.86    245.28 o 
   5  13  10     2577.50     2427.85    168.21 o 
   0  14  10     5177.22     5504.61    293.93 o 
   2  14  10     2490.60     2450.95    128.34 o 
   4  14  10     3681.53     3679.32    166.36 o 
   1  15  10     3883.90     3600.98    190.47 o 
   3  15  10     4555.94     4707.37    223.12 o 
   0  16  10     3883.30     3927.43    184.04 o 
   2  16  10     2076.72     2069.38    121.71 o 
   4  16  10     3540.77     3834.72    478.69 o 
   1  17  10     2813.24     2948.89    201.19 o 
   3  17  10     2603.36     3355.88    401.00 o 
   0  18  10     4788.41     4251.13    283.40 o 
   2  18  10      913.86     1318.29    303.26 o 
   1  19  10     2933.38     3270.94    265.39 o 
   3  19  10     1642.24     1912.27    358.39 o 
   0  20  10     3518.51     3537.47    269.09 o 
   2  20  10     1891.50     1889.72    340.85 o 
   1  21  10     2924.22     2924.26    260.10 o 
   0  22  10     2775.80     2619.04    375.94 o 
   2   1  11     3300.98     3070.64    172.88 o 
   1   2  11      138.62      179.05     76.86 o 
   3   2  11       28.17       59.05    102.38 o 
   2   3  11     1543.98     1952.04    221.66 o 
   4   3  11       89.30       35.09    152.88 o 
   1   4  11      137.05       53.28     71.34 o 
   3   4  11      176.47      185.13    106.33 o 
   2   5  11     2126.21     1896.60    173.46 o 
   4   5  11      251.23      107.77    162.91 o 
   1   6  11       71.95       88.66     71.75 o 
   3   6  11       85.15       71.43    104.56 o 
   2   7  11     2435.97     2221.66    268.17 o 
   1   8  11       10.74       25.23     70.72 o 
   2   9  11     2346.55     2155.38    298.24 o 
   1  10  11      139.90       -7.52    145.36 o 
   2  11  11     1399.44     1092.73    248.12 o 
   1  12  11       38.66      140.35    150.38 o 
   2  13  11     1388.50     1473.68    273.18 o 
                                                 
